# Supplementary material for: Metabolic Signatures Elucidate the Effect of Body Mass Index on Type 2 Diabetes
Source: Metabolites. 2023 Feb 3;13(2):227. doi: 10.3390/metabo13020227 (PMC9965667; doi:10.3390/metabo13020227)
Supplement: Supplementary file 1 [file metabolites-13-00227-s001.zip]

Archive with 3 entries (3 files):
- metabolites-2104078-supplementary.xlsx
- Supplemental Document S1_0501.pdf
- Supplemental Document S2_0501.pdf
