# Supplementary material for: Metabolic Signatures Elucidate the Effect of Body Mass Index on Type 2 Diabetes
Source: Metabolites. 2023 Feb 3;13(2):227. doi: 10.3390/metabo13020227 (PMC9965667; doi:10.3390/metabo13020227)
Supplement: Supplementary file 1 [file metabolites-13-00227-s001.zip › metabolites-2104078-supplementary.xlsx]

## Sheet: Table S1
Group	Category	Abbreviaion	Full name			KORA
Acylcarnitines	Acylcarnitines	C0	L-Carnitine
Acylcarnitines	Acylcarnitines	C10	Decanoylcarnitine
Acylcarnitines	Acylcarnitines	C10:1	Decenoylcarnitine
Acylcarnitines	Acylcarnitines	C12	Dodecanoylcarnitine
Acylcarnitines	Acylcarnitines	C12:1	Dodecenoylcarnitine
Acylcarnitines	Acylcarnitines	C14	Tetradecanoylcarnitine
Acylcarnitines	Acylcarnitines	C14:1	Tetradecenoylcarnitine
Acylcarnitines	Acylcarnitines	C14:1-OH	Hydroxytetradecenoylcarnitine
Acylcarnitines	Acylcarnitines	C14:2	Tetradecadienylcarnitine
Acylcarnitines	Acylcarnitines	C14:2-OH	Hydroxytetradecadienylcarnitine
Acylcarnitines	Acylcarnitines	C16	Hexadecanoylcarnitine
Acylcarnitines	Acylcarnitines	C16:1-OH	Hydroxyhexadecenoylcarnitine
Acylcarnitines	Acylcarnitines	C16:2	Hexadecadienylcarnitine
Acylcarnitines	Acylcarnitines	C18	Octadecanoylcarnitine
Acylcarnitines	Acylcarnitines	C18:1	Octadecenoylcarnitine
Acylcarnitines	Acylcarnitines	C18:2	Octadecadienylcarnitine
Acylcarnitines	Acylcarnitines	C2	Acetylcarnitine
Acylcarnitines	Acylcarnitines	C3	Propionylcarnitine
Acylcarnitines	Acylcarnitines	C3-DC (C4-OH)	Hydroxybutyrylcarnitine
Acylcarnitines	Acylcarnitines	C4	Butyrylcarnitine
Acylcarnitines	Acylcarnitines	C4:1	Butenylcarnitine
Acylcarnitines	Acylcarnitines	C5	Valerylcarnitine
Acylcarnitines	Acylcarnitines	C7-DC	Pimelylcarnitine
Acylcarnitines	Acylcarnitines	C8	Octanoylcarnitine
Acylcarnitines	Acylcarnitines	C9	Nonaylcarnitine
Aminoacids	Aminoacids	Ala	Alanine
Aminoacids	Aminoacids	Arg	Arginine
Aminoacids	Aminoacids	Asn	Asparagine
Aminoacids	Aminoacids	Asp	Aspartic acid
Aminoacids	Aminoacids	Cit	Citrulline
Aminoacids	Aminoacids	Gln	Glutamine
Aminoacids	Aminoacids	Glu	Glutamate
Aminoacids	Aminoacids	Gly	Glycine
Aminoacids	Aminoacids	His	Histidine
Aminoacids	Aminoacids	Ile	Isoleucine
Aminoacids	Aminoacids	Leu	Leucine
Aminoacids	Aminoacids	Lys	Lysine
Aminoacids	Aminoacids	Met	Methionine
Aminoacids	Aminoacids	Orn	Ornithine
Aminoacids	Aminoacids	Phe	Phenylalanine
Aminoacids	Aminoacids	Pro	Proline
Aminoacids	Aminoacids	Ser	Serine
Aminoacids	Aminoacids	Thr	Threonine
Aminoacids	Aminoacids	Trp	Tryptophan
Aminoacids	Aminoacids	Tyr	Tyrosine
Aminoacids	Aminoacids	Val	Valine
Biogenic Amines	Biogenic Amines	Ac-Orn	N-Acetylornithine
Biogenic Amines	Biogenic Amines	ADMA	Asymmetric dimethylarginine
Biogenic Amines	Biogenic Amines	alpha-AAA	Aminoadipic acid
Biogenic Amines	Biogenic Amines	Creatinine	Creatinine
Biogenic Amines	Biogenic Amines	Kynurenine	Kynurenine
Biogenic Amines	Biogenic Amines	Met-SO	Methionine sulfoxide
Biogenic Amines	Biogenic Amines	SDMA	Symmetric dimethylarginine
Biogenic Amines	Biogenic Amines	Spermidine	Spermidine
Biogenic Amines	Biogenic Amines	t4-OH-Pro	Hydroxyproline
Biogenic Amines	Biogenic Amines	Taurine	Taurine
Biogenic Amines	Biogenic Amines	total DMA	Total dimethylarginine
Glycerophospholipids	lysoPC	lysoPC a C16:0	lysoPC a C16:0
Glycerophospholipids	lysoPC	lysoPC a C16:1	lysoPC a C16:1
Glycerophospholipids	lysoPC	lysoPC a C17:0	lysoPC a C17:0
Glycerophospholipids	lysoPC	lysoPC a C18:0	lysoPC a C18:0
Glycerophospholipids	lysoPC	lysoPC a C18:1	lysoPC a C18:1
Glycerophospholipids	lysoPC	lysoPC a C18:2	lysoPC a C18:2
Glycerophospholipids	lysoPC	lysoPC a C20:3	lysoPC a C20:3
Glycerophospholipids	lysoPC	lysoPC a C20:4	lysoPC a C20:4
Glycerophospholipids	PC aa	PC aa C28:1	PC aa C28:1
Glycerophospholipids	PC aa	PC aa C30:0	PC aa C30:0
Glycerophospholipids	PC aa	PC aa C32:0	PC aa C32:0
Glycerophospholipids	PC aa	PC aa C32:1	PC aa C32:1
Glycerophospholipids	PC aa	PC aa C32:2	PC aa C32:2
Glycerophospholipids	PC aa	PC aa C32:3	PC aa C32:3
Glycerophospholipids	PC aa	PC aa C34:1	PC aa C34:1
Glycerophospholipids	PC aa	PC aa C34:2	PC aa C34:2
Glycerophospholipids	PC aa	PC aa C34:3	PC aa C34:3
Glycerophospholipids	PC aa	PC aa C34:4	PC aa C34:4
Glycerophospholipids	PC aa	PC aa C36:1	PC aa C36:1
Glycerophospholipids	PC aa	PC aa C36:2	PC aa C36:2
Glycerophospholipids	PC aa	PC aa C36:3	PC aa C36:3
Glycerophospholipids	PC aa	PC aa C36:4	PC aa C36:4
Glycerophospholipids	PC aa	PC aa C36:5	PC aa C36:5
Glycerophospholipids	PC aa	PC aa C36:6	PC aa C36:6
Glycerophospholipids	PC aa	PC aa C38:0	PC aa C38:0
Glycerophospholipids	PC aa	PC aa C38:1	PC aa C38:1
Glycerophospholipids	PC aa	PC aa C38:3	PC aa C38:3
Glycerophospholipids	PC aa	PC aa C38:4	PC aa C38:4
Glycerophospholipids	PC aa	PC aa C38:5	PC aa C38:5
Glycerophospholipids	PC aa	PC aa C38:6	PC aa C38:6
Glycerophospholipids	PC aa	PC aa C40:2	PC aa C40:2
Glycerophospholipids	PC aa	PC aa C40:3	PC aa C40:3
Glycerophospholipids	PC aa	PC aa C40:4	PC aa C40:4
Glycerophospholipids	PC aa	PC aa C40:5	PC aa C40:5
Glycerophospholipids	PC aa	PC aa C40:6	PC aa C40:6
Glycerophospholipids	PC aa	PC aa C42:0	PC aa C42:0
Glycerophospholipids	PC aa	PC aa C42:1	PC aa C42:1
Glycerophospholipids	PC aa	PC aa C42:2	PC aa C42:2
Glycerophospholipids	PC aa	PC aa C42:4	PC aa C42:4
Glycerophospholipids	PC aa	PC aa C42:5	PC aa C42:5
Glycerophospholipids	PC aa	PC aa C42:6	PC aa C42:6
Glycerophospholipids	PC ae	PC ae C30:0	PC ae C30:0
Glycerophospholipids	PC ae	PC ae C32:1	PC ae C32:1
Glycerophospholipids	PC ae	PC ae C32:2	PC ae C32:2
Glycerophospholipids	PC ae	PC ae C34:0	PC ae C34:0
Glycerophospholipids	PC ae	PC ae C34:1	PC ae C34:1
Glycerophospholipids	PC ae	PC ae C34:2	PC ae C34:2
Glycerophospholipids	PC ae	PC ae C34:3	PC ae C34:3
Glycerophospholipids	PC ae	PC ae C36:0	PC ae C36:0
Glycerophospholipids	PC ae	PC ae C36:1	PC ae C36:1
Glycerophospholipids	PC ae	PC ae C36:2	PC ae C36:2
Glycerophospholipids	PC ae	PC ae C36:3	PC ae C36:3
Glycerophospholipids	PC ae	PC ae C36:4	PC ae C36:4
Glycerophospholipids	PC ae	PC ae C36:5	PC ae C36:5
Glycerophospholipids	PC ae	PC ae C38:0	PC ae C38:0
Glycerophospholipids	PC ae	PC ae C38:1	PC ae C38:1
Glycerophospholipids	PC ae	PC ae C38:2	PC ae C38:2
Glycerophospholipids	PC ae	PC ae C38:3	PC ae C38:3
Glycerophospholipids	PC ae	PC ae C38:4	PC ae C38:4
Glycerophospholipids	PC ae	PC ae C38:5	PC ae C38:5
Glycerophospholipids	PC ae	PC ae C38:6	PC ae C38:6
Glycerophospholipids	PC ae	PC ae C40:1	PC ae C40:1
Glycerophospholipids	PC ae	PC ae C40:2	PC ae C40:2
Glycerophospholipids	PC ae	PC ae C40:3	PC ae C40:3
Glycerophospholipids	PC ae	PC ae C40:4	PC ae C40:4
Glycerophospholipids	PC ae	PC ae C40:5	PC ae C40:5
Glycerophospholipids	PC ae	PC ae C40:6	PC ae C40:6
Glycerophospholipids	PC ae	PC ae C42:1	PC ae C42:1
Glycerophospholipids	PC ae	PC ae C42:2	PC ae C42:2
Glycerophospholipids	PC ae	PC ae C42:3	PC ae C42:3
Glycerophospholipids	PC ae	PC ae C42:4	PC ae C42:4
Glycerophospholipids	PC ae	PC ae C42:5	PC ae C42:5
Glycerophospholipids	PC ae	PC ae C44:3	PC ae C44:3
Glycerophospholipids	PC ae	PC ae C44:4	PC ae C44:4
Glycerophospholipids	PC ae	PC ae C44:5	PC ae C44:5
Glycerophospholipids	PC ae	PC ae C44:6	PC ae C44:6
Sphingolipids	SM	SM (OH) C14:1	SM (OH) C14:1
Sphingolipids	SM	SM (OH) C16:1	SM (OH) C16:1
Sphingolipids	SM	SM (OH) C22:1	SM (OH) C22:1
Sphingolipids	SM	SM (OH) C22:2	SM (OH) C22:2
Sphingolipids	SM	SM (OH) C24:1	SM (OH) C24:1
Sphingolipids	SM	SM C16:0	SM C16:0
Sphingolipids	SM	SM C16:1	SM C16:1
Sphingolipids	SM	SM C18:0	SM C18:0
Sphingolipids	SM	SM C18:1	SM C18:1
Sphingolipids	SM	SM C20:2	SM C20:2
Sphingolipids	SM	SM C24:0	SM C24:0
Sphingolipids	SM	SM C24:1	SM C24:1
Sugars	Sugars	H1	sum of hexoses

## Sheet: Table S2
metabolites	Beta Estimate	Standard Error	2.5%	97.5%	p-value	q-value
Glu	1.882	0.112	1.663	2.101	6.27e-59	9.15e-57
lysoPC a C18:2	-1.842	0.113	-2.064	-1.62	1.61e-55	2.35e-53
lysoPC a C17:0	-1.571	0.109	-1.785	-1.356	2.51e-44	3.66e-42
alpha-AAA	1.702	0.118	1.469	1.934	2.6e-44	3.8e-42
H1	1.589	0.113	1.368	1.81	1.08e-42	1.58e-40
lysoPC a C18:1	-1.582	0.113	-1.804	-1.36	4.44e-42	6.49e-40
Ile	1.672	0.13	1.417	1.926	2.97e-36	4.34e-34
Val	1.52	0.12	1.284	1.755	2.94e-35	4.3e-33
PC aa C38:3	1.361	0.113	1.139	1.582	4.51e-32	6.58e-30
PC ae C42:3	-1.319	0.115	-1.545	-1.094	1.83e-29	2.68e-27
Leu	1.411	0.13	1.156	1.666	1.27e-26	1.85e-24
PC ae C34:3	-1.235	0.117	-1.464	-1.005	2.97e-25	4.33e-23
PC ae C36:2	-1.265	0.122	-1.504	-1.025	2.03e-24	2.97e-22
Tyr	1.164	0.117	0.935	1.393	9.23e-23	1.35e-20
C3	1.182	0.122	0.942	1.422	1.53e-21	2.24e-19
Ala	1.111	0.115	0.885	1.338	2.02e-21	2.96e-19
Phe	1.12	0.116	0.892	1.349	2.3e-21	3.36e-19
PC aa C42:1	-1.083	0.115	-1.309	-0.857	1.89e-20	2.75e-18
PC ae C42:4	-1.057	0.115	-1.283	-0.832	1.14e-19	1.66e-17
C5	1.134	0.124	0.891	1.378	2.01e-19	2.94e-17
Asn	-1.022	0.113	-1.244	-0.801	4.27e-19	6.23e-17
PC aa C42:2	-1.017	0.114	-1.241	-0.792	1.61e-18	2.35e-16
PC ae C44:6	-1.009	0.114	-1.232	-0.785	2.05e-18	3e-16
Kynurenine	1.072	0.123	0.83	1.314	7.35e-18	1.07e-15
PC aa C42:0	-1.004	0.115	-1.231	-0.778	7.5e-18	1.1e-15
PC ae C40:6	-0.979	0.116	-1.208	-0.751	7.99e-17	1.17e-14
Gly	-0.978	0.116	-1.207	-0.75	9.42e-17	1.37e-14
PC ae C44:4	-0.95	0.116	-1.178	-0.722	5.57e-16	8.14e-14
PC ae C40:1	-0.882	0.115	-1.107	-0.658	2.33e-14	3.41e-12
PC ae C30:0	-0.934	0.121	-1.172	-0.696	2.44e-14	3.56e-12
PC ae C42:5	-0.888	0.116	-1.115	-0.661	2.91e-14	4.25e-12
PC ae C42:2	-0.888	0.116	-1.116	-0.661	3.2e-14	4.67e-12
lysoPC a C16:0	-0.885	0.117	-1.114	-0.657	4.97e-14	7.26e-12
PC ae C40:5	-0.874	0.116	-1.1	-0.647	6.53e-14	9.53e-12
PC ae C34:2	-0.901	0.121	-1.138	-0.664	1.4e-13	2.04e-11
PC ae C44:3	-0.844	0.114	-1.068	-0.62	2.2e-13	3.21e-11
lysoPC a C18:0	-0.831	0.113	-1.054	-0.609	3.37e-13	4.92e-11
PC aa C38:4	0.811	0.115	0.585	1.038	2.87e-12	4.19e-10
C0	0.831	0.119	0.597	1.065	4.51e-12	6.59e-10
PC ae C44:5	-0.794	0.114	-1.017	-0.57	4.88e-12	7.13e-10
SM C18:1	0.848	0.124	0.605	1.091	1.12e-11	1.63e-09
Pro	0.795	0.119	0.562	1.029	3.18e-11	4.65e-09
PC ae C38:2	-0.76	0.114	-0.984	-0.536	4.03e-11	5.89e-09
PC ae C36:1	-0.799	0.12	-1.035	-0.562	4.48e-11	6.55e-09
lysoPC a C20:4	-0.762	0.12	-0.997	-0.526	2.82e-10	4.12e-08
Cit	-0.737	0.117	-0.966	-0.507	3.88e-10	5.67e-08
PC ae C40:4	-0.731	0.116	-0.959	-0.502	4.33e-10	6.33e-08
C4	0.75	0.12	0.515	0.985	5.19e-10	7.58e-08
PC aa C40:4	0.715	0.116	0.486	0.943	1e-09	1.46e-07
t4-OH-Pro	0.697	0.118	0.465	0.929	4.55e-09	6.65e-07
PC ae C36:0	-0.676	0.116	-0.904	-0.449	6.36e-09	9.28e-07
PC ae C32:1	-0.692	0.119	-0.926	-0.459	6.93e-09	1.01e-06
PC ae C40:3	-0.717	0.123	-0.958	-0.475	7.05e-09	1.03e-06
PC ae C34:1	-0.679	0.122	-0.919	-0.439	3.17e-08	4.63e-06
PC ae C38:0	-0.637	0.117	-0.867	-0.408	5.6e-08	8.18e-06
PC ae C34:0	-0.633	0.121	-0.87	-0.395	1.96e-07	2.86e-05
Gln	-0.591	0.116	-0.818	-0.364	3.81e-07	5.56e-05
PC aa C40:5	0.592	0.116	0.364	0.82	3.9e-07	5.69e-05
PC ae C32:2	-0.635	0.125	-0.881	-0.389	4.6e-07	6.72e-05
PC aa C32:1	0.576	0.116	0.349	0.803	7.31e-07	0.000107
PC aa C38:0	-0.569	0.116	-0.797	-0.342	1.01e-06	0.000148
SM (OH) C14:1	-0.61	0.126	-0.857	-0.363	1.39e-06	0.000203
PC ae C36:3	-0.578	0.12	-0.813	-0.343	1.56e-06	0.000228
Lys	0.551	0.115	0.325	0.777	1.83e-06	0.000267
Met SO	0.577	0.121	0.341	0.814	1.87e-06	0.000273
SM C16:0	-0.552	0.119	-0.786	-0.319	3.8e-06	0.000555
SM (OH) C22:2	-0.594	0.13	-0.848	-0.34	4.8e-06	0.000701
C7-DC	-0.581	0.127	-0.829	-0.333	4.81e-06	0.000703
SM C18:0	0.547	0.119	0.313	0.781	4.99e-06	0.000729
SM C16:1	0.565	0.125	0.32	0.81	6.41e-06	0.000936
Orn	0.524	0.116	0.296	0.752	7.08e-06	0.00103
PC ae C40:2	-0.531	0.12	-0.766	-0.296	9.85e-06	0.00144
PC aa C42:4	-0.504	0.114	-0.728	-0.281	9.94e-06	0.00145
PC aa C40:2	-0.497	0.114	-0.721	-0.274	1.39e-05	0.00203
PC aa C38:1	-0.492	0.115	-0.719	-0.266	2.09e-05	0.00305
SM (OH) C24:1	-0.492	0.117	-0.723	-0.262	2.94e-05	0.00429
C4:1	0.491	0.118	0.26	0.722	3.16e-05	0.00461
C16	0.532	0.13	0.276	0.787	4.64e-05	0.00678
PC aa C42:6	-0.457	0.116	-0.686	-0.229	8.77e-05	0.0128
C9	-0.477	0.123	-0.718	-0.237	0.000103	0.015
PC aa C40:6	0.453	0.117	0.223	0.683	0.000116	0.0169
C12	-0.494	0.13	-0.75	-0.238	0.000155	0.0226
SM (OH) C16:1	-0.456	0.126	-0.702	-0.21	0.000292	0.0426
C18:1	0.451	0.128	0.2	0.702	0.000431	0.0629
PC ae C42:1	-0.404	0.116	-0.633	-0.176	0.000528	0.0771
Ser	-0.389	0.115	-0.613	-0.164	0.000709	0.103
PC aa C36:4	0.367	0.116	0.141	0.594	0.00152	0.221
PC aa C36:3	0.337	0.118	0.106	0.567	0.00421	0.615
Thr	-0.33	0.116	-0.558	-0.102	0.00462	0.674
PC ae C38:4	-0.326	0.116	-0.555	-0.098	0.00515	0.752
Trp	0.333	0.121	0.097	0.57	0.00582	0.85
SM (OH) C22:1	-0.33	0.122	-0.569	-0.09	0.00701	1
lysoPC a C20:3	-0.32	0.12	-0.555	-0.085	0.00768	1
C14:2	-0.345	0.131	-0.602	-0.087	0.0087	1
ADMA	0.308	0.118	0.077	0.54	0.00902	1
His	-0.302	0.117	-0.533	-0.072	0.0101	1
Asp	0.291	0.115	0.064	0.517	0.0119	1
C3-DC (C4-OH)	0.301	0.123	0.059	0.543	0.0148	1
C2	0.292	0.126	0.045	0.539	0.0205	1
C14:1-OH	-0.3	0.132	-0.56	-0.041	0.0232	1
PC aa C34:4	0.259	0.117	0.03	0.488	0.0266	1
total DMA	-0.279	0.128	-0.529	-0.028	0.0294	1
PC aa C36:1	0.253	0.116	0.025	0.481	0.0299	1
C18	-0.274	0.126	-0.522	-0.026	0.0304	1
C10	-0.273	0.127	-0.522	-0.024	0.0319	1
PC aa C30:0	-0.246	0.118	-0.476	-0.015	0.0366	1
PC ae C38:6	-0.236	0.116	-0.463	-0.009	0.0415	1
SM C20:2	0.257	0.126	0.01	0.504	0.0415	1
Taurine	-0.238	0.118	-0.47	-0.006	0.0443	1
PC aa C38:6	-0.211	0.117	-0.44	0.018	0.0709	1
PC ae C38:3	-0.215	0.122	-0.454	0.024	0.0772	1
Ac-Orn	-0.204	0.118	-0.435	0.027	0.0827	1
PC aa C40:3	-0.2	0.115	-0.426	0.026	0.0835	1
PC aa C36:6	-0.189	0.117	-0.418	0.04	0.106	1
SM C24:0	-0.186	0.115	-0.413	0.04	0.107	1
C14:2-OH	-0.199	0.125	-0.443	0.046	0.111	1
C8	-0.202	0.127	-0.451	0.048	0.113	1
PC ae C36:4	0.172	0.115	-0.055	0.398	0.137	1
SDMA	-0.171	0.124	-0.414	0.072	0.167	1
lysoPC a C16:1	-0.155	0.116	-0.383	0.072	0.181	1
PC aa C28:1	-0.156	0.122	-0.395	0.083	0.201	1
PC aa C32:3	-0.156	0.125	-0.402	0.089	0.212	1
PC aa C34:2	-0.147	0.118	-0.377	0.084	0.213	1
PC aa C34:1	0.143	0.116	-0.084	0.37	0.216	1
Creatinine	0.166	0.138	-0.104	0.437	0.228	1
PC aa C42:5	-0.138	0.116	-0.364	0.089	0.233	1
PC aa C34:3	-0.14	0.118	-0.372	0.092	0.236	1
PC aa C32:0	-0.136	0.116	-0.364	0.092	0.243	1
C16:2	-0.151	0.131	-0.409	0.107	0.25	1
PC ae C38:5	-0.12	0.115	-0.346	0.107	0.3	1
C14:1	-0.131	0.131	-0.387	0.126	0.317	1
PC ae C36:5	-0.106	0.115	-0.332	0.12	0.36	1
C18:2	0.095	0.128	-0.157	0.347	0.459	1
C16:1-OH	0.093	0.127	-0.156	0.342	0.464	1
C14	-0.086	0.137	-0.355	0.183	0.531	1
PC aa C32:2	-0.07	0.132	-0.329	0.189	0.597	1
SM C24:1	-0.052	0.117	-0.282	0.177	0.654	1
C10:1	-0.049	0.131	-0.307	0.209	0.709	1
C12:1	0.047	0.134	-0.217	0.31	0.727	1
Arg	-0.04	0.114	-0.263	0.184	0.729	1
Met	0.041	0.123	-0.201	0.283	0.742	1
Spermidine	0.035	0.118	-0.197	0.267	0.767	1
PC aa C36:5	0.034	0.116	-0.194	0.262	0.77	1
PC aa C36:2	0.028	0.119	-0.205	0.261	0.814	1
PC aa C38:5	0.024	0.117	-0.204	0.253	0.835	1
PC ae C38:1	0.013	0.121	-0.224	0.25	0.916	1

## Sheet: Table S3
metabolites	Beta Estimate	Standard Error	2.5%	97.5%	p-value	q-value
PC aa C38:3	1.301	0.111	1.082	1.52	2.5e-30	3.65e-28
Glu	1.255	0.114	1.032	1.478	2.09e-27	3.05e-25
lysoPC a C17:0	-1.1	0.104	-1.305	-0.896	2.88e-25	4.2e-23
lysoPC a C18:2	-1.129	0.111	-1.348	-0.911	1.72e-23	2.51e-21
SM C16:1	1.118	0.111	0.901	1.336	2.65e-23	3.87e-21
SM C18:1	1.061	0.109	0.848	1.273	5.81e-22	8.48e-20
lysoPC a C18:1	-0.978	0.11	-1.193	-0.763	1.08e-18	1.58e-16
Tyr	0.901	0.105	0.695	1.106	1.72e-17	2.51e-15
alpha-AAA	0.955	0.117	0.726	1.184	5.51e-16	8.04e-14
Phe	0.823	0.104	0.618	1.027	6.11e-15	8.92e-13
Val	0.876	0.114	0.652	1.1	2.6e-14	3.8e-12
Ile	0.866	0.126	0.618	1.114	1.05e-11	1.53e-09
SM C20:2	0.763	0.113	0.541	0.985	2.14e-11	3.12e-09
PC aa C38:4	0.728	0.109	0.514	0.943	3.74e-11	5.47e-09
Kynurenine	0.743	0.112	0.524	0.962	3.81e-11	5.57e-09
SM C18:0	0.697	0.105	0.49	0.903	4.52e-11	6.6e-09
C0	0.672	0.107	0.462	0.882	4.2e-10	6.13e-08
Asn	-0.642	0.103	-0.843	-0.44	5.3e-10	7.73e-08
C5	0.7	0.113	0.478	0.922	7.96e-10	1.16e-07
Leu	0.755	0.123	0.515	0.995	9.02e-10	1.32e-07
PC aa C40:4	0.692	0.113	0.471	0.913	9.89e-10	1.44e-07
lysoPC a C16:0	-0.64	0.106	-0.849	-0.432	2.19e-09	3.2e-07
C3	0.67	0.113	0.449	0.891	3.5e-09	5.11e-07
PC aa C32:1	0.606	0.118	0.375	0.837	2.93e-07	4.28e-05
PC ae C42:3	-0.594	0.115	-0.821	-0.368	2.94e-07	4.29e-05
PC ae C36:2	-0.607	0.119	-0.84	-0.373	3.75e-07	5.48e-05
lysoPC a C18:0	-0.521	0.104	-0.725	-0.316	6.48e-07	9.46e-05
SM C24:1	0.518	0.106	0.31	0.726	1.16e-06	0.000169
Gly	-0.515	0.107	-0.724	-0.305	1.6e-06	0.000234
PC ae C36:5	0.502	0.108	0.29	0.713	3.49e-06	0.000509
t4-OH-Pro	0.485	0.105	0.279	0.691	4.13e-06	0.000602
PC ae C36:4	0.457	0.103	0.254	0.66	1.07e-05	0.00156
PC aa C40:5	0.505	0.115	0.279	0.73	1.19e-05	0.00174
PC aa C36:3	0.512	0.118	0.281	0.742	1.41e-05	0.00206
C4	0.457	0.107	0.247	0.667	2.15e-05	0.00314
Ala	0.458	0.11	0.242	0.673	3.27e-05	0.00478
PC ae C32:2	0.506	0.126	0.258	0.754	6.52e-05	0.00952
PC ae C40.6	-0.424	0.11	-0.639	-0.209	0.000114	0.0166
PC ae C38:2	-0.406	0.105	-0.613	-0.199	0.000123	0.018
lysoPC a C20:4	-0.415	0.108	-0.627	-0.203	0.000128	0.0186
Orn	0.399	0.104	0.195	0.603	0.00013	0.019
PC aa C36:4	0.426	0.111	0.207	0.644	0.000138	0.0201
PC aa C36:1	0.403	0.117	0.174	0.632	0.000566	0.0826
PC aa C34:4	0.388	0.114	0.165	0.612	0.000651	0.095
PC aa C42:1	-0.372	0.11	-0.587	-0.156	0.000734	0.107
PC ae C40:1	-0.386	0.115	-0.611	-0.16	0.000826	0.121
H1	0.641	0.193	0.262	1.02	0.000934	0.136
Cit	-0.349	0.106	-0.558	-0.141	0.00105	0.153
PC ae C38:5	0.339	0.105	0.133	0.546	0.00132	0.192
PC ae C36:1	-0.377	0.117	-0.608	-0.147	0.00134	0.195
PC aa C28:1	0.362	0.113	0.14	0.584	0.00144	0.21
Pro	0.341	0.108	0.129	0.553	0.00162	0.236
PC ae C38:6	0.339	0.108	0.128	0.55	0.00166	0.243
C7-DC	-0.351	0.112	-0.571	-0.131	0.00178	0.261
PC aa C40:6	0.342	0.11	0.126	0.557	0.00189	0.276
PC aa C42:2	-0.339	0.111	-0.557	-0.12	0.00236	0.345
PC aa C32:3	0.36	0.119	0.126	0.593	0.00254	0.371
PC ae C42:4	-0.316	0.111	-0.533	-0.099	0.00437	0.638
Trp	0.303	0.107	0.094	0.512	0.00453	0.661
PC ae C44:3	-0.309	0.109	-0.522	-0.095	0.0046	0.671
C12	-0.317	0.115	-0.544	-0.091	0.00607	0.886
SM C24:0	0.289	0.105	0.083	0.495	0.00609	0.889
Lys	0.281	0.103	0.08	0.482	0.00615	0.898
PC ae C30:0	-0.311	0.115	-0.536	-0.086	0.00669	0.977
PC aa C42:0	-0.292	0.11	-0.507	-0.077	0.00783	1
PC aa C36:5	0.296	0.112	0.077	0.515	0.00808	1
PC aa C40:3	0.288	0.109	0.074	0.502	0.00842	1
C18:1	0.291	0.113	0.069	0.513	0.0103	1
Met SO	0.274	0.108	0.062	0.485	0.0113	1
C16	0.295	0.117	0.066	0.523	0.0116	1
PC ae C42:2	-0.277	0.115	-0.502	-0.053	0.0155	1
C18	-0.269	0.112	-0.489	-0.048	0.0169	1
PC aa C36:2	0.271	0.115	0.046	0.495	0.0182	1
PC ae C40:5	-0.256	0.11	-0.47	-0.041	0.0198	1
Gln	-0.239	0.105	-0.445	-0.033	0.023	1
SM (OH) C22:2	0.275	0.122	0.035	0.515	0.0247	1
C10	-0.249	0.112	-0.469	-0.028	0.027	1
Ser	-0.213	0.102	-0.414	-0.012	0.0374	1
C9	-0.228	0.11	-0.443	-0.013	0.0378	1
ADMA	0.213	0.104	0.009	0.417	0.0408	1
PC ae C44:6	-0.226	0.11	-0.442	-0.009	0.0409	1
PC ae C44:4	-0.217	0.111	-0.434	0.001	0.0506	1
C14:2	-0.225	0.116	-0.452	0.002	0.0522	1
PC aa C38:5	0.219	0.116	-0.008	0.446	0.0591	1
C14:1-OH	-0.22	0.117	-0.449	0.009	0.0599	1
PC aa C34:1	0.222	0.118	-0.01	0.454	0.0606	1
PC ae C34:0	-0.212	0.115	-0.436	0.013	0.0652	1
SM (OH) C22:1	0.193	0.111	-0.024	0.411	0.0815	1
PC ae C42:5	-0.181	0.11	-0.397	0.034	0.0993	1
PC ae C36:3	0.188	0.115	-0.038	0.414	0.103	1
PC ae C32:1	0.184	0.117	-0.045	0.413	0.115	1
PC ae C40:4	-0.158	0.109	-0.37	0.055	0.147	1
C8	-0.163	0.113	-0.384	0.058	0.148	1
PC aa C42:6	-0.159	0.113	-0.38	0.062	0.158	1
C14:2-OH	-0.153	0.11	-0.368	0.062	0.164	1
Ac-Orn	-0.141	0.104	-0.345	0.062	0.173	1
C4:1	-0.159	0.117	-0.389	0.07	0.174	1
C14	-0.16	0.122	-0.399	0.079	0.189	1
SM C16:0	0.146	0.111	-0.072	0.363	0.189	1
PC ae C38:1	0.138	0.107	-0.071	0.347	0.195	1
C16:2	-0.15	0.116	-0.376	0.077	0.196	1
PC ae C38:3	0.147	0.114	-0.077	0.371	0.199	1
Arg	0.127	0.101	-0.071	0.325	0.209	1
PC ae C38:0	-0.143	0.116	-0.371	0.084	0.217	1
total DMA	-0.14	0.113	-0.362	0.082	0.217	1
Asp	0.124	0.103	-0.077	0.325	0.227	1
PC ae C34:1	-0.139	0.118	-0.37	0.093	0.241	1
PC aa C34:3	0.139	0.119	-0.095	0.373	0.246	1
SM (OH) C24:1	0.123	0.108	-0.089	0.335	0.256	1
Thr	-0.115	0.103	-0.317	0.088	0.267	1
C12:1	0.123	0.118	-0.109	0.355	0.297	1
C2	0.115	0.112	-0.104	0.334	0.302	1
PC ae C36:0	-0.105	0.115	-0.332	0.121	0.362	1
Creatinine	0.11	0.122	-0.13	0.35	0.37	1
SM (OH) C16:1	0.102	0.115	-0.124	0.327	0.376	1
Met	0.095	0.109	-0.118	0.309	0.38	1
His	-0.086	0.104	-0.29	0.118	0.408	1
PC aa C32:0	0.089	0.11	-0.126	0.304	0.419	1
PC aa C38:6	-0.086	0.109	-0.3	0.127	0.429	1
PC aa C42:4	-0.082	0.106	-0.291	0.127	0.44	1
PC aa C34:2	0.086	0.113	-0.136	0.308	0.446	1
PC ae C44:5	-0.082	0.108	-0.295	0.13	0.448	1
Spermidine	0.078	0.105	-0.128	0.283	0.459	1
lysoPC a C20:3	-0.079	0.109	-0.293	0.135	0.468	1
PC ae C40:2	0.078	0.111	-0.139	0.295	0.48	1
PC aa C32:2	0.084	0.124	-0.16	0.328	0.5	1
PC aa C36:6	0.075	0.114	-0.148	0.298	0.511	1
C18:2	0.074	0.113	-0.148	0.295	0.515	1
SM (OH) C14:1	0.074	0.118	-0.157	0.304	0.53	1
PC ae C34:3	-0.075	0.128	-0.326	0.176	0.558	1
C3-DC (C4-OH)	0.062	0.112	-0.158	0.282	0.582	1
Taurine	-0.056	0.105	-0.262	0.15	0.593	1
C14:1	-0.062	0.115	-0.288	0.165	0.594	1
PC ae C38:4	0.054	0.107	-0.155	0.263	0.61	1
PC aa C38:1	0.045	0.108	-0.166	0.256	0.675	1
PC ae C40:3	0.043	0.118	-0.188	0.274	0.716	1
PC aa C42:5	0.031	0.108	-0.181	0.244	0.771	1
C10:1	-0.032	0.116	-0.26	0.196	0.782	1
PC ae C42:1	-0.024	0.112	-0.245	0.196	0.828	1
PC ae C34:2	-0.025	0.118	-0.257	0.207	0.835	1
PC aa C40:2	0.02	0.107	-0.19	0.231	0.849	1
lysoPC a C16:1	0.013	0.108	-0.198	0.224	0.903	1
PC aa C30:0	0.01	0.111	-0.207	0.227	0.93	1
C16:1-OH	-0.006	0.112	-0.226	0.214	0.956	1
PC aa C38:0	-0.003	0.107	-0.214	0.208	0.976	1
SDMA	-0.003	0.11	-0.218	0.213	0.981	1

## Sheet: Table S4
metabolites	Odds Ratios	Standard Error	2.5%	97.5%	p-value	q-value
H1	2.663	0.186	2.315	3.043	1.07e-46	1.56e-44
C4:1	0.972	0.089	0.801	1.15	8.47e-28	1.24e-25
Glu	0.975	0.101	0.781	1.177	4.53e-22	6.61e-20
Ile	0.984	0.104	0.783	1.192	3.91e-21	5.71e-19
alpha-AAA	0.833	0.095	0.649	1.023	2.03e-18	2.96e-16
C3-DC (C4-OH)	0.685	0.081	0.529	0.846	2.09e-17	3.05e-15
Ala	0.738	0.089	0.565	0.916	1.52e-16	2.22e-14
Leu	0.781	0.097	0.594	0.973	6.67e-16	9.74e-14
PC ae C34:3	-0.688	0.086	-0.859	-0.523	8.43e-16	1.23e-13
PC ae C34:2	-0.67	0.085	-0.839	-0.505	3.51e-15	5.12e-13
PC ae C32:2	-0.654	0.085	-0.823	-0.488	2.01e-14	2.94e-12
Gly	-0.689	0.091	-0.871	-0.513	3.76e-14	5.5e-12
Val	0.707	0.094	0.526	0.893	4.66e-14	6.8e-12
Cit	-0.564	0.077	-0.719	-0.416	2.5e-13	3.65e-11
lysoPC a C17:0	-0.56	0.082	-0.722	-0.4	8.64e-12	1.26e-09
PC ae C36:3	-0.56	0.083	-0.724	-0.4	1.22e-11	1.78e-09
PC ae C32:1	-0.523	0.08	-0.682	-0.368	5.61e-11	8.19e-09
lysoPC a C18:2	-0.618	0.095	-0.806	-0.433	7.78e-11	1.14e-08
SM (OH) C22:2	-0.543	0.085	-0.712	-0.377	2.13e-10	3.11e-08
PC ae C44:6	-0.493	0.08	-0.651	-0.338	7.06e-10	1.03e-07
SM C16:1	-0.522	0.085	-0.691	-0.357	8.03e-10	1.17e-07
PC aa C42:0	-0.493	0.082	-0.655	-0.335	1.56e-09	2.27e-07
PC ae C30:0	-0.496	0.083	-0.661	-0.334	2.68e-09	3.92e-07
PC aa C42:1	-0.475	0.081	-0.635	-0.318	4.31e-09	6.29e-07
lysoPC a C18:0	-0.472	0.082	-0.633	-0.312	7.82e-09	1.14e-06
PC ae C42:5	-0.471	0.082	-0.632	-0.312	8.14e-09	1.19e-06
SM (OH) C14:1	-0.473	0.082	-0.636	-0.313	9.42e-09	1.38e-06
PC ae C36:2	-0.453	0.083	-0.617	-0.291	5.24e-08	7.65e-06
PC ae C44:4	-0.439	0.082	-0.602	-0.28	9.08e-08	1.33e-05
SM C16:0	-0.42	0.079	-0.574	-0.266	9.17e-08	1.34e-05
Gln	-0.428	0.08	-0.587	-0.272	1.04e-07	1.52e-05
PC ae C42:4	-0.42	0.08	-0.578	-0.264	1.54e-07	2.24e-05
C2	0.439	0.085	0.273	0.608	2.78e-07	4.07e-05
PC ae C44:5	-0.397	0.078	-0.551	-0.246	3.45e-07	5.04e-05
SM C20:2	-0.435	0.085	-0.603	-0.268	3.48e-07	5.08e-05
PC ae C40:3	-0.417	0.082	-0.579	-0.256	4.15e-07	6.05e-05
C9	-0.41	0.083	-0.575	-0.248	8.91e-07	0.00013
PC aa C32:3	-0.412	0.086	-0.582	-0.245	1.57e-06	0.000229
SM C24:1	-0.357	0.077	-0.509	-0.207	3.61e-06	0.000528
Pro	0.383	0.083	0.22	0.547	4.29e-06	0.000626
C3	0.381	0.083	0.219	0.546	4.73e-06	0.00069
PC aa C42:2	-0.37	0.081	-0.531	-0.212	5.52e-06	0.000805
SM (OH) C16:1	-0.366	0.081	-0.526	-0.208	6.31e-06	0.000921
C5	0.378	0.084	0.215	0.545	7.16e-06	0.00105
lysoPC a C16:0	-0.356	0.081	-0.515	-0.198	1.09e-05	0.0016
lysoPC a C18:1	-0.368	0.087	-0.539	-0.198	2.35e-05	0.00343
SM (OH) C24:1	-0.326	0.077	-0.479	-0.175	2.45e-05	0.00357
PC ae C40:2	-0.324	0.078	-0.479	-0.171	3.58e-05	0.00523
PC aa C36:4	0.318	0.08	0.162	0.478	7.62e-05	0.0111
PC aa C38:4	0.292	0.08	0.136	0.45	0.000279	0.0408
PC ae C40:4	-0.283	0.079	-0.438	-0.129	0.000336	0.0491
Met-SO	0.274	0.077	0.123	0.427	0.000397	0.0579
PC ae C42:3	-0.282	0.08	-0.44	-0.126	0.000418	0.061
PC ae C42:2	-0.27	0.077	-0.423	-0.119	0.000478	0.0697
PC aa C28:1	-0.276	0.08	-0.434	-0.119	0.000588	0.0859
PC ae C38:6	-0.264	0.078	-0.417	-0.112	0.000716	0.105
PC ae C40:5	-0.267	0.079	-0.422	-0.112	0.000744	0.109
PC aa C38:0	-0.259	0.078	-0.411	-0.107	0.000849	0.124
Lys	0.256	0.077	0.106	0.407	0.000867	0.127
Arg	-0.253	0.077	-0.405	-0.103	0.00103	0.15
PC aa C32:1	0.256	0.078	0.103	0.41	0.00104	0.152
PC aa C40:6	0.258	0.079	0.104	0.415	0.00114	0.167
PC ae C36:4	-0.251	0.078	-0.405	-0.099	0.00127	0.185
PC ae C38:5	-0.249	0.078	-0.403	-0.098	0.00132	0.193
C4	0.248	0.078	0.097	0.401	0.00137	0.2
PC ae C36:5	-0.248	0.078	-0.403	-0.096	0.00146	0.213
PC ae C40:6	-0.25	0.079	-0.406	-0.095	0.00167	0.244
PC aa C34:1	0.245	0.078	0.093	0.399	0.00169	0.247
SM C18:1	-0.262	0.084	-0.429	-0.098	0.00191	0.278
PC ae C34:1	-0.244	0.08	-0.402	-0.088	0.0023	0.335
PC ae C38:3	-0.245	0.08	-0.404	-0.088	0.00232	0.339
C16:1-OH	0.259	0.085	0.093	0.427	0.00233	0.34
PC aa C38:6	0.234	0.078	0.082	0.389	0.00281	0.41
SM (OH) C22:1	-0.231	0.079	-0.387	-0.075	0.00369	0.539
SDMA	-0.225	0.079	-0.382	-0.07	0.00458	0.668
Thr	-0.228	0.081	-0.388	-0.07	0.00481	0.703
PC aa C40:5	0.202	0.079	0.048	0.358	0.0104	1
PC aa C38:5	0.197	0.077	0.046	0.349	0.0108	1
C14	0.221	0.089	0.046	0.397	0.0135	1
PC aa C40:3	-0.19	0.077	-0.343	-0.04	0.014	1
Asn	-0.178	0.079	-0.332	-0.024	0.0236	1
PC aa C40:4	0.175	0.078	0.022	0.329	0.0255	1
PC aa C36:5	0.167	0.076	0.019	0.317	0.0273	1
C16:2	0.187	0.086	0.02	0.355	0.029	1
Kynurenine	-0.182	0.083	-0.346	-0.019	0.0292	1
PC aa C40:2	-0.164	0.077	-0.317	-0.014	0.0333	1
Taurine	-0.162	0.076	-0.313	-0.013	0.0339	1
PC aa C36:1	0.164	0.077	0.013	0.316	0.034	1
Creatinine	-0.176	0.084	-0.343	-0.014	0.0351	1
C16	0.185	0.089	0.012	0.36	0.0365	1
C18:1	0.176	0.086	0.008	0.346	0.0409	1
PC ae C38:4	-0.156	0.077	-0.306	-0.006	0.0412	1
total-DMA	-0.164	0.081	-0.323	-0.006	0.042	1
PC ae C38:2	-0.147	0.072	-0.299	-0.014	0.0425	1
PC aa C38:1	-0.153	0.076	-0.302	-0.005	0.0431	1
Phe	0.164	0.082	0.004	0.326	0.0451	1
Asp	0.147	0.077	-0.003	0.298	0.0548	1
PC aa C42:4	-0.143	0.076	-0.293	0.007	0.0613	1
PC ae C44:3	-0.14	0.077	-0.291	0.01	0.0669	1
SM C24:0	-0.134	0.076	-0.283	0.015	0.0787	1
C7-DC	-0.142	0.083	-0.307	0.02	0.087	1
PC ae C42:1	-0.127	0.078	-0.28	0.026	0.104	1
His	-0.121	0.077	-0.272	0.03	0.117	1
lysoPC a C20:3	-0.121	0.081	-0.281	0.038	0.136	1
PC ae C34:0	-0.115	0.078	-0.269	0.038	0.141	1
PC aa C42:5	0.11	0.075	-0.038	0.258	0.144	1
PC ae C38:0	-0.114	0.079	-0.27	0.041	0.149	1
lysoPC a C16:1	-0.11	0.077	-0.262	0.04	0.152	1
Orn	-0.112	0.08	-0.268	0.044	0.16	1
C10:1	-0.121	0.087	-0.294	0.05	0.167	1
PC aa C42:6	0.107	0.078	-0.045	0.26	0.168	1
PC aa C34:3	-0.108	0.08	-0.265	0.048	0.173	1
PC ae C38:1	-0.098	0.073	-0.239	0.049	0.179	1
PC ae C36:1	-0.094	0.08	-0.25	0.063	0.24	1
C18:2	-0.101	0.086	-0.27	0.068	0.242	1
PC aa C36:2	-0.087	0.077	-0.237	0.064	0.258	1
PC aa C32:2	-0.092	0.086	-0.259	0.08	0.286	1
PC aa C38:3	0.081	0.083	-0.08	0.244	0.325	1
C14:1	0.083	0.085	-0.084	0.25	0.329	1
C0	-0.077	0.081	-0.236	0.082	0.344	1
PC aa C34:2	-0.069	0.075	-0.216	0.078	0.356	1
PC aa C34:4	0.073	0.08	-0.084	0.231	0.365	1
C10	0.077	0.085	-0.092	0.243	0.37	1
PC ae C40:1	-0.067	0.078	-0.22	0.087	0.394	1
PC aa C30:0	-0.066	0.079	-0.22	0.088	0.401	1
PC ae C36:0	-0.054	0.077	-0.206	0.097	0.481	1
C18	0.059	0.086	-0.109	0.228	0.489	1
SM C18:0	-0.052	0.08	-0.208	0.104	0.516	1
t4-OH-Pro	0.05	0.08	-0.108	0.205	0.535	1
Tyr	0.044	0.082	-0.117	0.204	0.593	1
C14:1-OH	0.037	0.085	-0.13	0.204	0.664	1
PC aa C36:6	0.034	0.078	-0.12	0.188	0.668	1
Met	-0.035	0.081	-0.194	0.124	0.669	1
lysoPC a C20:4	-0.034	0.081	-0.194	0.125	0.672	1
PC aa C36:3	0.028	0.079	-0.127	0.183	0.726	1
C12	-0.027	0.087	-0.199	0.143	0.754	1
Spermidine	0.023	0.076	-0.124	0.172	0.758	1
ADMA	0.023	0.078	-0.131	0.176	0.773	1
Ac-Orn	0.021	0.08	-0.136	0.178	0.795	1
C12:1	-0.021	0.087	-0.192	0.149	0.806	1
PC aa C32:0	0.018	0.076	-0.131	0.168	0.81	1
Trp	-0.015	0.079	-0.17	0.139	0.847	1
C8	-0.007	0.086	-0.177	0.159	0.933	1
C14:2	0.005	0.088	-0.167	0.178	0.951	1
C14:2-OH	-0.003	0.08	-0.159	0.154	0.973	1
Ser	0	0.076	-0.149	0.149	0.998	1

## Sheet: Table S5
metabolites	Odds Ratios	Standard Error	2.5%	97.5%	p-value	q-value
C3-DC (C4-OH)	0.619	0.134	0.363	0.888	3.79e-06	0.000554
alpha-AAA	0.638	0.17	0.308	0.977	0.000177	0.0258
Ile	0.637	0.177	0.293	0.987	0.000308	0.045
C2	0.492	0.151	0.2	0.792	0.00109	0.16
Glu	0.538	0.172	0.208	0.883	0.00172	0.251
Cit	-0.42	0.136	-0.689	-0.155	0.00197	0.288
C4:1	0.432	0.158	0.125	0.745	0.0063	0.919
Val	0.436	0.169	0.107	0.77	0.00985	1
PC ae C38:2	-0.273	0.108	-0.46	-0.009	0.0117	1
Leu	0.428	0.172	0.093	0.767	0.0127	1
Gly	-0.368	0.148	-0.662	-0.082	0.0129	1
C16:1-OH	0.372	0.151	0.08	0.672	0.0136	1
lysoPC a C17:0	-0.333	0.139	-0.607	-0.062	0.0163	1
lysoPC a C16:0	-0.338	0.142	-0.619	-0.062	0.0168	1
C16:2	0.364	0.153	0.067	0.667	0.0171	1
PC ae C30:0	-0.355	0.152	-0.656	-0.061	0.019	1
lysoPC a C18:0	-0.316	0.139	-0.589	-0.043	0.0231	1
PC ae C32:1	-0.334	0.149	-0.629	-0.041	0.0254	1
PC ae C34:2	-0.317	0.146	-0.607	-0.032	0.0305	1
PC aa C42:0	-0.285	0.14	-0.565	-0.013	0.0423	1
C14:1	0.302	0.15	0.01	0.6	0.044	1
C14	0.321	0.159	0.011	0.637	0.0441	1
PC ae C36:3	-0.289	0.144	-0.575	-0.008	0.0449	1
PC ae C42:5	-0.281	0.144	-0.569	-0.002	0.0512	1
PC aa C30:0	-0.284	0.147	-0.574	0.003	0.0535	1
lysoPC a C18:2	-0.306	0.161	-0.625	0.009	0.0584	1
C5	0.278	0.148	-0.011	0.572	0.0614	1
C9	-0.261	0.143	-0.546	0.015	0.0675	1
PC aa C34:3	-0.293	0.164	-0.616	0.028	0.0741	1
PC ae C32:2	-0.288	0.162	-0.608	0.027	0.075	1
Spermidine	0.244	0.139	-0.024	0.521	0.0791	1
PC aa C32:2	-0.251	0.144	-0.53	0.044	0.08	1
PC aa C40:6	0.254	0.148	-0.032	0.551	0.0874	1
PC aa C42:1	-0.238	0.14	-0.516	0.035	0.0897	1
PC aa C32:3	-0.267	0.158	-0.579	0.04	0.0903	1
C4	0.24	0.142	-0.04	0.519	0.0918	1
C12:1	0.252	0.154	-0.048	0.557	0.101	1
PC ae C36:4	-0.226	0.138	-0.501	0.043	0.103	1
C12	0.247	0.154	-0.054	0.551	0.11	1
Thr	-0.213	0.135	-0.479	0.05	0.114	1
total DMA	0.23	0.146	-0.053	0.519	0.114	1
Met SO	0.198	0.129	-0.057	0.451	0.126	1
PC ae C44:6	-0.214	0.14	-0.494	0.059	0.128	1
C10	0.22	0.145	-0.066	0.503	0.13	1
C8	0.21	0.139	-0.066	0.481	0.131	1
PC aa C38:4	0.208	0.142	-0.067	0.49	0.143	1
Pro	0.215	0.148	-0.075	0.506	0.147	1
PC ae C34:3	-0.219	0.152	-0.517	0.078	0.148	1
PC aa C38:6	0.208	0.145	-0.071	0.498	0.152	1
lysoPC a C18:1	-0.213	0.15	-0.509	0.082	0.157	1
Tyr	-0.206	0.148	-0.499	0.081	0.163	1
PC aa C34:4	-0.212	0.157	-0.52	0.096	0.177	1
C3	0.195	0.148	-0.094	0.486	0.186	1
PC aa C40:3	-0.199	0.152	-0.5	0.096	0.189	1
C14:2	0.201	0.155	-0.102	0.506	0.193	1
PC aa C32:0	-0.185	0.143	-0.465	0.095	0.193	1
PC ae C36:2	-0.19	0.147	-0.481	0.099	0.198	1
Arg	-0.164	0.129	-0.42	0.086	0.202	1
Ala	0.2	0.157	-0.106	0.509	0.202	1
Lys	0.173	0.136	-0.094	0.441	0.203	1
PC ae C40:3	-0.18	0.145	-0.465	0.105	0.216	1
C18:1	0.185	0.15	-0.109	0.482	0.219	1
Gln	-0.166	0.137	-0.436	0.101	0.224	1
PC aa C42:2	-0.177	0.146	-0.466	0.107	0.226	1
PC ae C34:0	-0.17	0.142	-0.451	0.108	0.232	1
Taurine	0.154	0.129	-0.095	0.411	0.233	1
PC ae C34:1	-0.173	0.145	-0.458	0.112	0.233	1
PC ae C38:3	-0.166	0.141	-0.443	0.111	0.239	1
Kynurenine	-0.162	0.143	-0.445	0.118	0.26	1
PC ae C38:5	-0.148	0.137	-0.419	0.121	0.281	1
Asp	0.134	0.128	-0.117	0.387	0.294	1
PC aa C36:6	-0.162	0.155	-0.467	0.141	0.295	1
lysoPC a C16:1	-0.152	0.145	-0.44	0.131	0.296	1
PC ae C38:6	-0.145	0.14	-0.421	0.129	0.301	1
PC aa C40:2	-0.152	0.149	-0.446	0.138	0.306	1
PC aa C40:5	0.157	0.154	-0.143	0.463	0.309	1
PC ae C44:4	-0.146	0.145	-0.434	0.138	0.315	1
PC aa C40:4	0.148	0.148	-0.141	0.441	0.317	1
PC ae C44:5	-0.137	0.138	-0.411	0.132	0.322	1
PC aa C36:4	0.144	0.147	-0.142	0.438	0.329	1
H1	0.247	0.257	-0.249	0.761	0.336	1
C10:1	0.142	0.151	-0.152	0.439	0.344	1
PC ae C40:4	-0.129	0.137	-0.399	0.14	0.346	1
PC aa C38:1	-0.129	0.143	-0.411	0.15	0.365	1
PC ae C42:4	-0.128	0.142	-0.409	0.15	0.367	1
PC aa C36:1	0.139	0.154	-0.161	0.444	0.367	1
SM C20:2	-0.132	0.147	-0.421	0.158	0.371	1
SM (OH) C22:2	-0.132	0.148	-0.423	0.159	0.372	1
SDMA	0.121	0.138	-0.149	0.394	0.383	1
lysoPC a C20:3	-0.118	0.144	-0.401	0.165	0.412	1
PC ae C42:2	-0.118	0.144	-0.402	0.165	0.413	1
PC ae C36:5	-0.114	0.14	-0.389	0.161	0.417	1
PC aa C38:5	0.12	0.149	-0.169	0.416	0.418	1
Ser	-0.106	0.132	-0.365	0.153	0.419	1
C14:1-OH	0.109	0.141	-0.166	0.387	0.437	1
Ac-Orn	0.108	0.141	-0.17	0.385	0.443	1
PC ae C44:3	-0.106	0.144	-0.388	0.177	0.46	1
PC ae C40:5	-0.101	0.137	-0.37	0.169	0.462	1
C18:2	0.112	0.156	-0.193	0.419	0.471	1
Met	-0.103	0.143	-0.384	0.177	0.472	1
PC aa C42:6	0.107	0.151	-0.191	0.401	0.479	1
SM C24:0	0.095	0.137	-0.172	0.366	0.49	1
Orn	-0.098	0.145	-0.383	0.186	0.499	1
C18	0.098	0.149	-0.192	0.392	0.508	1
His	0.089	0.136	-0.176	0.356	0.509	1
PC ae C38:0	-0.102	0.154	-0.406	0.199	0.51	1
Phe	0.092	0.145	-0.193	0.378	0.525	1
PC aa C42:4	-0.088	0.14	-0.363	0.187	0.53	1
PC ae C40:1	-0.089	0.152	-0.387	0.209	0.557	1
SM C18:0	0.079	0.134	-0.184	0.345	0.558	1
PC aa C34:1	0.091	0.156	-0.213	0.402	0.562	1
PC aa C34:2	-0.079	0.143	-0.358	0.205	0.579	1
C7-DC	0.076	0.137	-0.193	0.347	0.581	1
PC ae C42:1	-0.078	0.149	-0.372	0.214	0.601	1
SM (OH) C14:1	-0.074	0.144	-0.358	0.209	0.607	1
PC ae C38:4	-0.065	0.129	-0.319	0.19	0.613	1
PC ae C40:2	-0.066	0.134	-0.33	0.198	0.621	1
PC aa C36:3	-0.073	0.153	-0.373	0.231	0.634	1
SM C16:1	-0.068	0.146	-0.354	0.221	0.644	1
PC aa C38:0	-0.063	0.138	-0.333	0.208	0.649	1
C16	0.067	0.155	-0.236	0.374	0.667	1
SM C24:1	-0.055	0.135	-0.318	0.213	0.685	1
Creatinine	0.055	0.137	-0.21	0.329	0.689	1
PC aa C32:1	-0.062	0.165	-0.386	0.262	0.71	1
PC ae C40:6	-0.049	0.136	-0.316	0.22	0.72	1
SM C16:0	-0.047	0.139	-0.318	0.228	0.735	1
PC ae C42:3	-0.049	0.149	-0.341	0.245	0.74	1
C0	0.049	0.155	-0.253	0.356	0.75	1
PC aa C36:5	-0.046	0.147	-0.337	0.241	0.757	1
PC ae C36:1	-0.042	0.144	-0.325	0.241	0.769	1
PC aa C36:2	-0.038	0.147	-0.324	0.254	0.797	1
Asn	-0.032	0.136	-0.299	0.235	0.813	1
ADMA	-0.029	0.136	-0.297	0.237	0.831	1
SM (OH) C16:1	-0.027	0.138	-0.299	0.246	0.847	1
lysoPC a C20:4	0.025	0.141	-0.251	0.301	0.857	1
PC aa C38:3	0.018	0.159	-0.292	0.335	0.908	1
SM C18:1	0.016	0.141	-0.26	0.296	0.91	1
t4-OH-Pro	0.015	0.142	-0.266	0.291	0.917	1
PC aa C28:1	-0.013	0.143	-0.295	0.268	0.927	1
PC aa C42:5	-0.013	0.145	-0.3	0.271	0.931	1
C14:2-OH	-0.01	0.135	-0.274	0.255	0.941	1
PC ae C38:1	0.009	0.135	-0.241	0.292	0.949	1
SM (OH) C22:1	-0.009	0.136	-0.276	0.26	0.95	1
Trp	0.005	0.133	-0.258	0.266	0.968	1
PC ae C36:0	0.005	0.151	-0.288	0.304	0.976	1
SM(OH) C24:1	-0.001	0.136	-0.267	0.266	0.994	1

## Sheet: Table S6
metabolites	p-value	q-value
H1	1.49e-16	2.18e-14
SM C16:1	2.88e-07	4.2e-05
Glu	1.27e-06	0.000185
PC aa C38:3	2.62e-06	0.000382
lysoPC a C17:0	1.31e-05	0.00191
alpha-AAA	1.58e-05	0.0023
Ile	1.95e-05	0.00284
lysoPC a C18:0	5e-05	0.0073
Ala	6.94e-05	0.0101
SM C18:1	0.000133	0.0194
Leu	0.000148	0.0216
SM C20:2	0.000291	0.0424
Cit	0.000381	0.0556
PC ae C36:2	0.000611	0.0893
Val	0.000909	0.133
Gly	0.00102	0.149
lysoPC a C16:0	0.00512	0.748
C0	0.00703	1
SM C24:1	0.0078	1
Gln	0.0085	1
Kynurenine	0.0105	1
PC aa C42:1	0.0132	1
PC ae C30:0	0.0158	1
C4:1	0.0172	1
PC ae C42:2	0.0181	1
PC ae C36:5	0.0277	1
PC aa C42:0	0.0277	1
PC ae C40:6	0.0278	1
PC ae C42:4	0.029	1
C3-DC (C4-OH)	0.0292	1
PC ae C36:4	0.0315	1
PC ae C32:2	0.0326	1
Orn	0.0342	1
lysoPC a C18:2	0.0344	1
PC ae C42:3	0.0347	1
PC ae C44:6	0.0369	1
C9	0.0394	1
PC ae C44:4	0.0442	1
C3	0.0493	1
Pro	0.0502	1
PC aa C36:3	0.0556	1
PC aa C42:2	0.0568	1
Met SO	0.059	1
PC ae C34:3	0.0614	1
PC aa C28:1	0.0623	1
PC aa C40:4	0.0643	1
PC aa C36:4	0.0661	1
PC ae C38:5	0.0758	1
PC ae C42:5	0.0777	1
PC ae C38:6	0.0783	1
PC aa C40:5	0.079	1
PC ae C40:5	0.083	1
PC aa C32:3	0.0913	1
C2	0.106	1
SM C24:0	0.109	1
PC ae C38:2	0.117	1
PC aa C36:5	0.118	1
C5	0.119	1
PC aa C40:3	0.123	1
PC aa C32:1	0.129	1
PC ae C40:4	0.134	1
C4	0.135	1
PC ae C34:2	0.161	1
SM C18:0	0.166	1
C16	0.167	1
Lys	0.172	1
PC ae C36:1	0.189	1
PC ae C34:1	0.189	1
PC aa C36:2	0.204	1
PC aa C34:1	0.209	1
PC ae C44:5	0.216	1
Taurine	0.218	1
PC aa C40:6	0.219	1
total DMA	0.227	1
Ser	0.228	1
lysoPC a C18:1	0.262	1
PC ae C44:3	0.277	1
PC aa C42:4	0.289	1
PC aa C36:1	0.297	1
lysoPC a C20:3	0.302	1
PC ae C38:0	0.307	1
Asn	0.307	1
His	0.322	1
C14:1-OH	0.334	1
C18:1	0.336	1
SM (OH) C22:2	0.337	1
SM (OH) C22:1	0.339	1
PC aa C38:4	0.358	1
Thr	0.361	1
PC ae C40:1	0.371	1
C10	0.373	1
Trp	0.375	1
C8	0.391	1
PC ae C42:1	0.395	1
Asp	0.463	1
PC ae C38:1	0.466	1
C14:2-OH	0.47	1
C16:2	0.473	1
SDMA	0.492	1
C10:1	0.495	1
PC aa C34:3	0.503	1
PC ae C34:0	0.504	1
C14	0.532	1
PC aa C32:0	0.545	1
PC aa C42:6	0.557	1
Tyr	0.568	1
PC ae C40:3	0.581	1
PC aa C38:0	0.601	1
Met	0.609	1
Ac-Orn	0.616	1
PC ae C32:1	0.63	1
SM (OH) C14:1	0.64	1
C18	0.647	1
PC aa C38:6	0.647	1
C12	0.65	1
C12:1	0.671	1
PC aa C32:2	0.695	1
lysoPC a C20:4	0.695	1
t4-OH-Pro	0.701	1
Spermidine	0.705	1
SM C16:0	0.72	1
Arg	0.733	1
PC aa C34:2	0.754	1
ADMA	0.766	1
C14:1	0.78	1
PC ae C36:3	0.784	1
PC ae C38:3	0.797	1
PC aa C40:2	0.807	1
Creatinine	0.817	1
PC aa C34:4	0.821	1
Phe	0.823	1
C18:2	0.831	1
SM (OH) C24:1	0.84	1
C16:1-OH	0.843	1
lysoPC a C16:1	0.844	1
PC aa C38:5	0.846	1
PC aa C36:6	0.85	1
PC aa C42:5	0.907	1
PC aa C30:0	0.919	1
PC ae C40:2	0.926	1
PC aa C38:1	0.93	1
PC ae C36:0	0.94	1
SM (OH) C16:1	0.963	1
C14:2	0.994	1
PC ae C38:4	0.996	1
C7-DC	0.996	1

## Sheet: Table S7
metabolites	p-value	q-value
H1	1.14e-15	1.66e-13
Ile	1.08e-05	0.00158
SM C16:1	1.4e-05	0.00204
lysoPC a C18:0	5.56e-05	0.00811
Leu	0.000105	0.0153
Glu	0.000106	0.0155
lysoPC a C16:0	0.000112	0.0163
alpha-AAA	0.000148	0.0216
PC aa C38:3	0.000314	0.0459
lysoPC a C17:0	0.000373	0.0545
Cit	0.000489	0.0714
Val	0.000512	0.0747
Gly	0.00147	0.215
Ala	0.00219	0.32
PC aa C42:1	0.00316	0.461
PC ae C36:4	0.00543	0.793
lysoPC a C18:1	0.0057	0.833
SM C18:1	0.00657	0.959
PC ae C36:5	0.0092	1
PC aa C42:0	0.00932	1
SM C20:2	0.00985	1
PC ae C42:4	0.012	1
PC ae C42:3	0.0125	1
PC ae C40:6	0.0125	1
PC aa C42:2	0.013	1
C0	0.0139	1
PC ae C42:2	0.0166	1
lysoPC a C18:2	0.0173	1
C4:1	0.0177	1
SM C24:1	0.0203	1
PC ae C30:0	0.0236	1
PC ae C44:6	0.0238	1
Kynurenine	0.0242	1
Gln	0.0251	1
PC ae C40:5	0.0265	1
PC ae C38:5	0.0287	1
PC aa C40:4	0.0301	1
C3-DC (C4-OH)	0.0314	1
PC ae C32:2	0.0316	1
PC ae C44:3	0.0378	1
PC ae C44:4	0.0402	1
PC ae C38:6	0.044	1
PC ae C42:5	0.0457	1
PC aa C40:5	0.0494	1
C18:1	0.0553	1
Orn	0.057	1
PC ae C36:2	0.0573	1
PC ae C34:3	0.0701	1
Lys	0.0798	1
PC aa C36:3	0.091	1
PC ae C40:1	0.0939	1
PC ae C40:4	0.0966	1
PC ae C38:2	0.0976	1
PC aa C40:3	0.103	1
C16	0.105	1
Pro	0.117	1
PC aa C40:6	0.135	1
PC aa C32:3	0.137	1
Met SO	0.144	1
C3	0.147	1
PC aa C38:4	0.153	1
C18	0.158	1
PC ae C34:2	0.166	1
PC ae C34:1	0.167	1
PC aa C28:1	0.186	1
C9	0.189	1
PC ae C44:5	0.191	1
C5	0.192	1
PC aa C36:1	0.21	1
C2	0.216	1
PC ae C38:0	0.225	1
Thr	0.226	1
PC aa C36:2	0.23	1
total DMA	0.233	1
Asp	0.234	1
PC aa C42:4	0.244	1
Trp	0.245	1
Tyr	0.249	1
PC aa C42:6	0.256	1
lysoPC a C20:4	0.277	1
SM C24:0	0.302	1
lysoPC a C20:3	0.303	1
PC aa C38:5	0.317	1
C7-DC	0.357	1
Ser	0.371	1
PC ae C42:1	0.384	1
SM (OH) C22:2	0.396	1
PC aa C32:0	0.404	1
SM C18:0	0.448	1
PC ae C36:0	0.46	1
Asn	0.487	1
Phe	0.492	1
C10	0.495	1
SDMA	0.497	1
His	0.499	1
PC aa C34:3	0.507	1
C10:1	0.515	1
PC ae C38:1	0.531	1
Taurine	0.543	1
C14	0.56	1
SM (OH) C22:1	0.569	1
C14:2-OH	0.579	1
C12:1	0.579	1
PC ae C40:3	0.581	1
C8	0.586	1
PC aa C38:0	0.595	1
PC aa C36:4	0.597	1
Met	0.62	1
PC ae C32:1	0.629	1
PC ae C34:0	0.64	1
SM (OH) C14:1	0.648	1
PC aa C36:6	0.656	1
PC aa C36:5	0.657	1
ADMA	0.658	1
Spermidine	0.699	1
C4	0.705	1
PC aa C38:6	0.711	1
SM C16:0	0.721	1
PC aa C34:2	0.759	1
PC ae C36:3	0.784	1
PC ae C38:3	0.798	1
PC aa C40:2	0.806	1
PC aa C42:5	0.809	1
Creatinine	0.817	1
Arg	0.827	1
C18:2	0.83	1
SM (OH) C24:1	0.841	1
lysoPC a C16:1	0.842	1
Ac-Orn	0.844	1
C16:1-OH	0.847	1
C14:2	0.867	1
PC aa C34:4	0.887	1
t4-OH-Pro	0.896	1
PC aa C32:1	0.897	1
PC aa C34:1	0.904	1
PC aa C32:2	0.906	1
PC ae C36:1	0.907	1
PC aa C30:0	0.909	1
PC ae C40:2	0.926	1
PC aa C38:1	0.93	1
C14:1-OH	0.932	1
C12	0.948	1
SM (OH) C16:1	0.963	1
C14:1	0.964	1
C16:2	0.965	1
PC ae C38:4	0.996	1

## Sheet: Table S8
metabolites	Beta Estimate	Standard Error	2.5%	97.5%	p-value	q-value
Glu	1.945	0.167	1.618	2.271	1.91e-29	2.79e-27
H1	1.907	0.175	1.565	2.25	3.53e-26	5.16e-24
lysoPC a C18:2	-1.847	0.169	-2.18	-1.515	4.51e-26	6.58e-24
Ile	1.945	0.197	1.559	2.331	5.66e-22	8.27e-20
alpha-AAA	1.871	0.19	1.497	2.245	1.04e-21	1.51e-19
lysoPC a C17:0	-1.65	0.169	-1.982	-1.317	2.32e-21	3.39e-19
lysoPC a C18:1	-1.653	0.17	-1.987	-1.319	2.68e-21	3.91e-19
Val	1.697	0.178	1.347	2.047	1.66e-20	2.42e-18
PC aa C38:3	1.481	0.173	1.141	1.821	5.56e-17	8.11e-15
Leu	1.605	0.196	1.219	1.99	1.04e-15	1.52e-13
PC ae C36:2	-1.502	0.185	-1.865	-1.139	1.51e-15	2.2e-13
PC ae C34:3	-1.415	0.176	-1.761	-1.068	3.34e-15	4.88e-13
PC ae C42:3	-1.356	0.175	-1.7	-1.011	2.89e-14	4.22e-12
Kynurenine	1.329	0.181	0.974	1.684	4.67e-13	6.82e-11
Phe	1.288	0.177	0.94	1.636	8.3e-13	1.21e-10
Asn	-1.187	0.168	-1.516	-0.858	2.87e-12	4.19e-10
C3	1.358	0.192	0.981	1.734	2.92e-12	4.26e-10
C5	1.218	0.183	0.859	1.576	4.61e-11	6.73e-09
Tyr	1.171	0.178	0.821	1.521	8.22e-11	1.2e-08
PC aa C42:1	-1.127	0.176	-1.473	-0.781	2.5e-10	3.64e-08
PC ae C42:4	-1.14	0.18	-1.493	-0.787	3.78e-10	5.52e-08
PC aa C42:2	-1.081	0.173	-1.421	-0.74	7.13e-10	1.04e-07
PC ae C40:5	-1.077	0.174	-1.419	-0.734	1.02e-09	1.49e-07
PC ae C38:2	-1.126	0.19	-1.499	-0.754	4.15e-09	6.06e-07
PC ae C34:2	-1.068	0.183	-1.426	-0.709	7.09e-09	1.04e-06
Ala	0.989	0.17	0.656	1.323	8.21e-09	1.2e-06
Gly	-0.899	0.156	-1.206	-0.593	1.14e-08	1.66e-06
PC ae C40.6	-0.987	0.172	-1.325	-0.649	1.39e-08	2.03e-06
PC ae C40:4	-0.995	0.174	-1.337	-0.653	1.52e-08	2.22e-06
PC ae C36:1	-1.006	0.18	-1.359	-0.653	2.92e-08	4.26e-06
SM C18:1	1.043	0.188	0.674	1.412	3.86e-08	5.63e-06
PC ae C44:6	-0.966	0.177	-1.315	-0.618	6.66e-08	9.72e-06
PC ae C44:3	-0.932	0.171	-1.268	-0.596	6.74e-08	9.84e-06
Pro	0.9	0.168	0.572	1.229	9.82e-08	1.43e-05
PC ae C42:2	-0.932	0.176	-1.277	-0.587	1.39e-07	2.04e-05
C4	0.937	0.183	0.577	1.297	3.99e-07	5.82e-05
PC ae C36:0	-0.88	0.175	-1.223	-0.536	6.09e-07	8.89e-05
PC aa C42:0	-0.89	0.179	-1.241	-0.54	7.52e-07	0.00011
PC ae C42:5	-0.869	0.175	-1.212	-0.527	7.6e-07	0.000111
PC ae C44:4	-0.894	0.181	-1.249	-0.539	8.94e-07	0.000131
PC ae C40:3	-0.851	0.177	-1.198	-0.503	1.81e-06	0.000265
PC ae C30:0	-0.881	0.184	-1.241	-0.52	1.92e-06	0.00028
lysoPC a C16:0	-0.839	0.175	-1.183	-0.494	2.02e-06	0.000295
C0	0.856	0.18	0.503	1.208	2.24e-06	0.000327
lysoPC a C18:0	-0.76	0.166	-1.086	-0.435	5.27e-06	0.000769
PC aa C38:4	0.812	0.181	0.457	1.168	8.08e-06	0.00118
SM C16:1	0.829	0.185	0.466	1.192	8.51e-06	0.00124
PC ae C34:1	-0.782	0.182	-1.139	-0.425	1.89e-05	0.00275
Cit	-0.804	0.188	-1.173	-0.436	2.05e-05	0.00299
PC ae C32:1	-0.747	0.18	-1.101	-0.394	3.68e-05	0.00537
PC ae C36:3	-0.751	0.182	-1.108	-0.394	4.07e-05	0.00594
t4-OH-Pro	0.734	0.179	0.384	1.085	4.32e-05	0.00631
PC ae C40:2	-0.764	0.188	-1.133	-0.396	5.05e-05	0.00738
C16	0.784	0.194	0.403	1.165	5.77e-05	0.00842
PC ae C44:5	-0.688	0.175	-1.032	-0.344	9.21e-05	0.0134
Orn	0.642	0.171	0.307	0.977	0.000178	0.0259
PC ae C34:0	-0.686	0.183	-1.044	-0.327	0.000185	0.027
PC aa C42:6	-0.631	0.172	-0.969	-0.292	0.00027	0.0394
lysoPC a C20:4	-0.666	0.183	-1.026	-0.307	0.000285	0.0417
C18:1	0.688	0.191	0.314	1.063	0.00033	0.0482
PC aa C38:0	-0.622	0.176	-0.969	-0.276	0.00044	0.0643
PC aa C42:4	-0.599	0.171	-0.934	-0.264	0.000472	0.0689
PC ae C38:0	-0.607	0.177	-0.954	-0.26	0.000629	0.0918
PC aa C40:4	0.629	0.184	0.267	0.99	0.000676	0.0987
Lys	0.581	0.174	0.241	0.922	0.000847	0.124
Gln	-0.579	0.177	-0.927	-0.232	0.00112	0.163
PC aa C40:5	0.578	0.177	0.231	0.925	0.00113	0.166
SM C16:0	-0.577	0.181	-0.933	-0.221	0.00151	0.22
PC ae C32:2	-0.582	0.185	-0.945	-0.219	0.00172	0.252
C7-DC	-0.636	0.205	-1.038	-0.234	0.00198	0.289
SM C18:0	0.55	0.18	0.197	0.904	0.00233	0.34
PC aa C40:2	-0.523	0.173	-0.861	-0.184	0.00252	0.368
Ser	-0.501	0.166	-0.826	-0.176	0.00256	0.373
PC aa C32:1	0.548	0.185	0.185	0.911	0.0031	0.453
SM (OH) C24:1	-0.534	0.181	-0.889	-0.179	0.00326	0.477
PC ae C42:1	-0.52	0.177	-0.866	-0.173	0.00337	0.492
SM (OH) C14:1	-0.566	0.193	-0.944	-0.188	0.0034	0.496
PC aa C38:1	-0.505	0.173	-0.844	-0.165	0.00363	0.53
PC ae C38:4	-0.495	0.176	-0.841	-0.149	0.00514	0.75
SM (OH) C22:2	-0.554	0.2	-0.946	-0.161	0.00574	0.838
C4:1	0.5	0.183	0.141	0.859	0.00644	0.94
Met SO	0.491	0.184	0.129	0.853	0.00789	1
C9	-0.488	0.187	-0.854	-0.122	0.00907	1
ADMA	0.461	0.18	0.108	0.813	0.0105	1
PC ae C40:1	-0.458	0.182	-0.816	-0.1	0.0122	1
SM C20:2	0.448	0.185	0.084	0.811	0.0158	1
C3-DC (C4-OH)	0.428	0.179	0.076	0.78	0.0172	1
SM (OH) C16:1	-0.461	0.193	-0.841	-0.081	0.0174	1
His	-0.42	0.178	-0.77	-0.071	0.0184	1
Taurine	-0.415	0.186	-0.781	-0.05	0.026	1
PC aa C40:6	0.395	0.178	0.046	0.745	0.0267	1
C2	0.426	0.192	0.049	0.803	0.027	1
C12	-0.401	0.196	-0.786	-0.015	0.0416	1
C18:2	0.374	0.192	-0.003	0.75	0.0521	1
Asp	0.326	0.172	-0.012	0.664	0.0588	1
PC aa C30:0	-0.327	0.175	-0.671	0.017	0.0623	1
PC ae C38:3	-0.34	0.184	-0.701	0.02	0.0645	1
C18	-0.336	0.183	-0.695	0.024	0.0676	1
C16:1-OH	0.317	0.187	-0.049	0.684	0.0894	1
PC aa C36:4	0.304	0.179	-0.047	0.655	0.09	1
PC aa C42:5	-0.291	0.176	-0.636	0.053	0.0972	1
SM (OH) C22:1	-0.316	0.19	-0.689	0.058	0.0975	1
PC aa C38:6	-0.287	0.174	-0.629	0.055	0.0995	1
Thr	-0.266	0.162	-0.585	0.052	0.101	1
PC aa C34:2	-0.284	0.178	-0.634	0.066	0.112	1
SM C24:0	-0.272	0.175	-0.616	0.072	0.121	1
C10	-0.291	0.188	-0.661	0.078	0.122	1
Creatinine	0.336	0.22	-0.095	0.768	0.126	1
Trp	0.274	0.18	-0.079	0.628	0.128	1
PC aa C34:3	-0.259	0.177	-0.607	0.089	0.145	1
PC aa C36:3	0.23	0.178	-0.12	0.58	0.197	1
PC ae C38:5	-0.223	0.175	-0.567	0.12	0.202	1
C12:1	0.261	0.205	-0.142	0.664	0.204	1
PC ae C38:6	-0.224	0.177	-0.57	0.123	0.205	1
PC aa C36:5	0.211	0.178	-0.139	0.561	0.237	1
PC aa C34:4	0.203	0.173	-0.137	0.543	0.242	1
Ac-Orn	-0.198	0.172	-0.536	0.14	0.251	1
PC aa C40:3	-0.2	0.175	-0.544	0.143	0.253	1
C8	-0.204	0.191	-0.578	0.17	0.285	1
C14:2	-0.21	0.199	-0.6	0.18	0.291	1
C14:2-OH	-0.196	0.187	-0.563	0.171	0.295	1
Arg	-0.18	0.173	-0.52	0.159	0.297	1
PC aa C36:6	-0.173	0.175	-0.517	0.171	0.324	1
PC aa C32:0	-0.17	0.177	-0.517	0.177	0.337	1
PC aa C28:1	-0.162	0.18	-0.515	0.192	0.37	1
PC aa C36:2	-0.16	0.18	-0.514	0.193	0.374	1
lysoPC a C20:3	-0.161	0.182	-0.518	0.196	0.376	1
PC ae C36:5	-0.154	0.175	-0.498	0.189	0.378	1
PC ae C38:1	0.146	0.176	-0.199	0.492	0.406	1
C10:1	0.162	0.2	-0.231	0.554	0.419	1
total DMA	-0.128	0.197	-0.515	0.259	0.516	1
lysoPC a C16:1	-0.108	0.18	-0.46	0.245	0.549	1
PC ae C36:4	0.104	0.18	-0.248	0.457	0.563	1
PC aa C32:2	-0.105	0.189	-0.475	0.266	0.58	1
PC aa C36:1	0.09	0.179	-0.261	0.441	0.615	1
C14:1-OH	-0.096	0.207	-0.501	0.31	0.644	1
C14:1	0.084	0.2	-0.309	0.476	0.676	1
PC aa C32:3	-0.073	0.184	-0.435	0.288	0.691	1
C14	0.078	0.205	-0.324	0.48	0.704	1
PC aa C38:5	0.066	0.179	-0.286	0.418	0.713	1
Met	-0.067	0.189	-0.438	0.304	0.723	1
Spermidine	0.054	0.193	-0.326	0.433	0.781	1
SM C24:1	0.03	0.177	-0.318	0.377	0.867	1
C16:2	-0.023	0.203	-0.422	0.376	0.912	1
SDMA	0.016	0.193	-0.363	0.394	0.936	1
PC aa C34:1	0.003	0.181	-0.352	0.357	0.987	1

## Sheet: Table S9
metabolites	Beta Estimate	Standard Error	2.5%	97.5%	p-value	q-value
lysoPC a C18:2	-1.86	0.144	-2.143	-1.577	9.48e-35	1.38e-32
Glu	1.748	0.149	1.456	2.04	1.6e-29	2.34e-27
lysoPC a C17:0	-1.552	0.134	-1.816	-1.288	1.07e-28	1.56e-26
lysoPC a C18:1	-1.558	0.144	-1.842	-1.275	1.78e-25	2.6e-23
alpha-AAA	1.5	0.143	1.219	1.781	3.34e-24	4.87e-22
H1	1.27	0.14	0.994	1.545	1.04e-18	1.52e-16
PC ae C42:3	-1.246	0.145	-1.531	-0.962	4.04e-17	5.9e-15
Ile	1.342	0.166	1.017	1.667	2.11e-15	3.07e-13
Ala	1.221	0.151	0.924	1.518	2.55e-15	3.73e-13
Val	1.254	0.157	0.946	1.563	4.74e-15	6.93e-13
PC aa C38:3	1.157	0.147	0.869	1.445	9.8e-15	1.43e-12
PC aa C42:0	-1.07	0.144	-1.351	-0.788	2.38e-13	3.48e-11
Tyr	1.091	0.149	0.798	1.383	6.14e-13	8.96e-11
lysoPC a C18:0	-1.102	0.151	-1.399	-0.805	7.81e-13	1.14e-10
PC ae C44:6	-0.99	0.142	-1.269	-0.712	5.89e-12	8.6e-10
PC ae C34:3	-1.043	0.149	-1.336	-0.75	5.97e-12	8.72e-10
Leu	1.138	0.167	0.81	1.466	1.83e-11	2.67e-09
PC aa C42:1	-0.991	0.146	-1.278	-0.705	2.19e-11	3.19e-09
lysoPC a C16:0	-0.997	0.149	-1.289	-0.705	3.83e-11	5.59e-09
Gly	-1.178	0.176	-1.523	-0.832	4.29e-11	6.26e-09
PC ae C36:2	-1.029	0.155	-1.334	-0.725	5.69e-11	8.31e-09
PC ae C42:4	-0.93	0.142	-1.209	-0.65	1.16e-10	1.69e-08
PC ae C44:4	-0.939	0.145	-1.224	-0.655	1.59e-10	2.33e-08
PC aa C42:2	-0.927	0.145	-1.213	-0.642	3.02e-10	4.4e-08
C3	0.954	0.152	0.656	1.252	5.32e-10	7.76e-08
lysoPC a C20:4	-0.949	0.151	-1.246	-0.652	5.83e-10	8.52e-08
Phe	0.916	0.147	0.627	1.206	8.26e-10	1.21e-07
PC ae C30:0	-0.947	0.155	-1.251	-0.643	1.5e-09	2.2e-07
PC ae C40:5	-0.912	0.149	-1.205	-0.619	1.59e-09	2.32e-07
PC ae C42:2	-0.878	0.147	-1.167	-0.589	3.82e-09	5.57e-07
PC ae C44:5	-0.849	0.143	-1.13	-0.567	4.82e-09	7.04e-07
PC ae C42:5	-0.859	0.149	-1.15	-0.567	1.06e-08	1.54e-06
C5	0.953	0.166	0.627	1.278	1.32e-08	1.93e-06
PC ae C40.6	-0.834	0.147	-1.123	-0.545	1.96e-08	2.86e-06
Asn	-0.79	0.148	-1.081	-0.5	1.2e-07	1.76e-05
Cit	-0.734	0.141	-1.01	-0.458	2.32e-07	3.38e-05
PC ae C40:4	-0.761	0.147	-1.05	-0.471	3.09e-07	4.52e-05
PC aa C40:4	0.733	0.142	0.454	1.012	3.21e-07	4.68e-05
PC aa C38:4	0.733	0.144	0.451	1.015	4.13e-07	6.03e-05
PC ae C38:0	-0.734	0.149	-1.026	-0.443	9.47e-07	0.000138
PC ae C44:3	-0.715	0.147	-1.003	-0.426	1.4e-06	0.000205
PC ae C34:2	-0.731	0.154	-1.033	-0.43	2.31e-06	0.000337
Met SO	0.712	0.152	0.414	1.01	3.16e-06	0.000461
SM (OH) C14:1	-0.744	0.159	-1.055	-0.432	3.3e-06	0.000482
Gln	-0.684	0.146	-0.971	-0.397	3.42e-06	0.000499
SM (OH) C22:2	-0.759	0.163	-1.078	-0.44	3.57e-06	0.000521
Kynurenine	0.748	0.162	0.43	1.066	4.55e-06	0.000664
C0	0.705	0.156	0.399	1.01	6.96e-06	0.00102
PC ae C40:1	-0.672	0.151	-0.969	-0.375	1.03e-05	0.00151
PC ae C40:2	-0.668	0.155	-0.973	-0.362	1.97e-05	0.00288
PC ae C32:2	-0.702	0.164	-1.024	-0.38	2.09e-05	0.00305
PC ae C36:1	-0.652	0.156	-0.958	-0.346	3.24e-05	0.00473
PC aa C32:1	0.58	0.14	0.305	0.854	3.78e-05	0.00553
t4-OH-Pro	0.618	0.151	0.321	0.915	4.88e-05	0.00712
PC ae C40:3	-0.598	0.147	-0.887	-0.31	5.24e-05	0.00765
lysoPC a C20:3	-0.622	0.154	-0.924	-0.32	5.82e-05	0.0085
PC ae C32:1	-0.606	0.151	-0.903	-0.309	6.7e-05	0.00978
PC ae C34:0	-0.6	0.155	-0.903	-0.297	0.000112	0.0163
SM C16:0	-0.585	0.151	-0.881	-0.289	0.000112	0.0163
PC aa C38:0	-0.565	0.147	-0.853	-0.276	0.000131	0.0191
PC aa C38:1	-0.571	0.149	-0.863	-0.278	0.000139	0.0203
C12	-0.627	0.166	-0.953	-0.301	0.000174	0.0254
Pro	0.614	0.166	0.288	0.94	0.000229	0.0335
PC ae C38:2	-0.488	0.134	-0.751	-0.225	0.000285	0.0417
SM (OH) C24:1	-0.531	0.147	-0.82	-0.241	0.000337	0.0492
PC ae C34:1	-0.564	0.158	-0.875	-0.253	0.00039	0.0569
C7-DC	-0.529	0.151	-0.825	-0.232	0.000492	0.0719
PC aa C40:2	-0.502	0.145	-0.788	-0.217	0.000574	0.0838
SM (OH) C16:1	-0.544	0.158	-0.853	-0.234	0.000594	0.0867
PC aa C40:5	0.515	0.15	0.221	0.809	0.000604	0.0883
C9	-0.525	0.155	-0.83	-0.221	0.000746	0.109
SM C18:1	0.537	0.161	0.221	0.853	0.000891	0.13
Lys	0.484	0.147	0.195	0.772	0.00106	0.154
C4:1	0.475	0.146	0.189	0.761	0.00116	0.169
C14:1-OH	-0.515	0.162	-0.833	-0.196	0.00156	0.228
C14:2	-0.52	0.167	-0.847	-0.193	0.00186	0.271
PC ae C36:0	-0.459	0.148	-0.749	-0.17	0.00191	0.279
C4	0.476	0.153	0.176	0.777	0.00193	0.282
SM (OH) C22:1	-0.47	0.153	-0.77	-0.17	0.00215	0.313
PC aa C40:6	0.446	0.15	0.152	0.74	0.003	0.439
SM C18:0	0.445	0.155	0.14	0.749	0.00429	0.626
PC ae C36:3	-0.428	0.152	-0.726	-0.13	0.0049	0.715
PC aa C36:3	0.41	0.149	0.117	0.703	0.00617	0.901
PC aa C36:4	0.395	0.144	0.112	0.678	0.00621	0.906
PC aa C42:4	-0.381	0.146	-0.668	-0.094	0.00933	1
total DMA	-0.395	0.159	-0.708	-0.083	0.0133	1
PC ae C38:6	-0.353	0.147	-0.643	-0.064	0.0168	1
C14:1	-0.39	0.164	-0.712	-0.068	0.0177	1
SDMA	-0.362	0.153	-0.662	-0.063	0.0179	1
Trp	0.355	0.156	0.048	0.662	0.0235	1
Thr	-0.356	0.165	-0.68	-0.032	0.0311	1
PC aa C36:1	0.315	0.148	0.024	0.606	0.0339	1
PC aa C32:3	-0.345	0.166	-0.67	-0.02	0.0373	1
PC aa C42:6	-0.3	0.152	-0.597	-0.002	0.0482	1
PC ae C42:1	-0.289	0.148	-0.579	0.001	0.051	1
C14	-0.339	0.178	-0.688	0.01	0.0567	1
PC aa C36:6	-0.285	0.151	-0.581	0.012	0.0599	1
C18	-0.321	0.171	-0.656	0.015	0.0614	1
PC aa C40:3	-0.261	0.147	-0.549	0.027	0.0758	1
C10:1	-0.294	0.166	-0.62	0.032	0.0767	1
C16:2	-0.286	0.163	-0.606	0.035	0.0804	1
C10	-0.288	0.166	-0.613	0.037	0.0825	1
Orn	0.26	0.157	-0.048	0.567	0.0981	1
PC aa C34:4	0.252	0.153	-0.048	0.551	0.0996	1
PC aa C34:1	0.235	0.143	-0.046	0.516	0.1	1
lysoPC a C16:1	-0.232	0.144	-0.515	0.051	0.108	1
SM C24:1	-0.239	0.15	-0.534	0.056	0.112	1
PC aa C28:1	-0.251	0.161	-0.567	0.064	0.118	1
C18:2	-0.246	0.165	-0.57	0.077	0.135	1
PC aa C36:5	-0.22	0.147	-0.508	0.069	0.136	1
Ac-Orn	-0.231	0.156	-0.536	0.075	0.139	1
SM C24:0	-0.215	0.148	-0.506	0.076	0.148	1
C8	-0.237	0.164	-0.558	0.085	0.149	1
Asp	0.214	0.149	-0.079	0.507	0.152	1
Ser	-0.219	0.154	-0.521	0.083	0.155	1
C14:2-OH	-0.226	0.16	-0.54	0.087	0.157	1
C16:1-OH	-0.232	0.166	-0.559	0.095	0.164	1
PC ae C38:4	-0.206	0.148	-0.497	0.086	0.166	1
C3-DC (C4-OH)	0.228	0.165	-0.097	0.553	0.169	1
C12:1	-0.196	0.169	-0.528	0.135	0.246	1
PC ae C36:4	0.167	0.144	-0.116	0.449	0.246	1
His	-0.168	0.149	-0.46	0.125	0.261	1
C2	0.174	0.158	-0.138	0.485	0.274	1
PC ae C36:5	-0.16	0.148	-0.451	0.131	0.28	1
Taurine	-0.157	0.146	-0.444	0.129	0.281	1
PC aa C30:0	-0.162	0.152	-0.46	0.137	0.288	1
C16	0.175	0.169	-0.157	0.507	0.301	1
SM C16:1	0.157	0.165	-0.166	0.48	0.339	1
PC aa C36:2	0.144	0.152	-0.154	0.443	0.343	1
PC ae C38:3	-0.148	0.156	-0.454	0.159	0.344	1
Met	0.146	0.155	-0.158	0.45	0.346	1
PC aa C38:6	-0.142	0.151	-0.437	0.154	0.348	1
ADMA	0.13	0.149	-0.163	0.423	0.383	1
PC ae C38:1	-0.137	0.161	-0.452	0.179	0.395	1
C18:1	0.134	0.165	-0.191	0.458	0.419	1
PC aa C38:5	-0.102	0.147	-0.391	0.186	0.487	1
PC aa C32:0	-0.095	0.147	-0.383	0.193	0.517	1
Arg	0.085	0.145	-0.198	0.369	0.556	1
PC ae C38:5	-0.085	0.148	-0.375	0.205	0.565	1
Creatinine	0.052	0.167	-0.276	0.379	0.757	1
PC aa C32:2	-0.04	0.18	-0.392	0.313	0.825	1
PC aa C34:3	-0.03	0.152	-0.327	0.268	0.846	1
SM C20:2	-0.022	0.166	-0.347	0.304	0.897	1
PC aa C42:5	0.011	0.146	-0.276	0.298	0.942	1
Spermidine	0.007	0.141	-0.269	0.282	0.963	1
PC aa C34:2	-0.005	0.149	-0.298	0.287	0.971	1

## Sheet: Table S10
metabolites	Beta Estimate	Standard Error	2.5%	97.5%	p-value	q-value
SM C16:1	1.366	0.158	1.057	1.676	2.14e-17	3.12e-15
PC aa C38:3	1.384	0.164	1.063	1.705	1.09e-16	1.59e-14
SM C18:1	1.166	0.161	0.851	1.481	8.43e-13	1.23e-10
lysoPC a C17:0	-1.071	0.156	-1.376	-0.765	1.12e-11	1.63e-09
Glu	1.107	0.167	0.779	1.435	5.81e-11	8.48e-09
SM C20:2	1.003	0.161	0.687	1.318	6.87e-10	1e-07
Tyr	0.95	0.155	0.647	1.254	1.21e-09	1.76e-07
Phe	0.937	0.155	0.632	1.242	2.43e-09	3.55e-07
lysoPC a C18:2	-0.968	0.163	-1.287	-0.649	3.81e-09	5.57e-07
lysoPC a C18:1	-0.908	0.159	-1.219	-0.597	1.44e-08	2.1e-06
Kynurenine	0.896	0.159	0.584	1.209	2.45e-08	3.57e-06
alpha-AAA	0.966	0.183	0.608	1.324	1.51e-07	2.2e-05
Val	0.865	0.169	0.534	1.196	3.63e-07	5.3e-05
Ile	0.962	0.189	0.592	1.333	4.23e-07	6.18e-05
PC ae C32:2	0.82	0.179	0.468	1.172	5.56e-06	0.000811
PC aa C38:4	0.739	0.163	0.42	1.058	6.37e-06	0.00093
SM C24:1	0.69	0.155	0.385	0.994	1.01e-05	0.00147
Leu	0.808	0.183	0.449	1.166	1.1e-05	0.00161
lysoPC a C16:0	-0.676	0.155	-0.98	-0.372	1.43e-05	0.00209
SM C18:0	0.675	0.155	0.37	0.98	1.53e-05	0.00223
Asn	-0.647	0.15	-0.942	-0.352	1.84e-05	0.00269
C5	0.678	0.163	0.357	0.998	3.67e-05	0.00536
C3	0.715	0.173	0.376	1.055	3.82e-05	0.00558
PC ae C36:5	0.604	0.158	0.295	0.914	0.000136	0.0199
C0	0.593	0.158	0.283	0.903	0.000182	0.0266
C4	0.57	0.161	0.255	0.885	0.000405	0.0591
PC aa C40:4	0.6	0.172	0.263	0.937	0.000496	0.0724
PC aa C32:1	0.645	0.186	0.28	1.011	0.000551	0.0804
Orn	0.511	0.149	0.219	0.803	0.000627	0.0915
PC aa C32:3	0.572	0.17	0.238	0.906	0.000807	0.118
lysoPC a C18:0	-0.487	0.146	-0.774	-0.201	0.000881	0.129
PC aa C36:5	0.559	0.169	0.228	0.89	0.000942	0.138
PC aa C28:1	0.537	0.163	0.216	0.857	0.00106	0.154
PC ae C36:4	0.502	0.156	0.195	0.809	0.00137	0.2
PC ae C38:6	0.507	0.159	0.195	0.819	0.0015	0.219
PC aa C36:3	0.543	0.171	0.206	0.879	0.0016	0.233
Gly	-0.432	0.139	-0.705	-0.16	0.00192	0.281
PC ae C36:2	-0.523	0.179	-0.874	-0.172	0.00354	0.517
t4-OH-Pro	0.452	0.156	0.146	0.757	0.00382	0.558
SM (OH) C22:2	0.527	0.183	0.167	0.887	0.00413	0.603
PC ae C38:2	-0.472	0.173	-0.812	-0.132	0.00654	0.956
PC aa C40:5	0.457	0.17	0.123	0.792	0.00732	1
C18	-0.413	0.158	-0.724	-0.103	0.00917	1
PC aa C34:4	0.43	0.166	0.105	0.756	0.00953	1
PC aa C36:4	0.427	0.165	0.103	0.752	0.00995	1
PC aa C40:3	0.407	0.162	0.09	0.724	0.0118	1
PC ae C38:5	0.382	0.155	0.077	0.687	0.0141	1
C18:1	0.392	0.166	0.066	0.718	0.0185	1
Pro	0.347	0.15	0.053	0.641	0.0208	1
PC ae C40:5	-0.371	0.161	-0.686	-0.056	0.0212	1
SM C24:0	0.34	0.157	0.032	0.647	0.0306	1
Trp	0.333	0.155	0.029	0.638	0.0321	1
PC ae C36:1	-0.373	0.174	-0.715	-0.032	0.0322	1
SM (OH) C22:1	0.355	0.17	0.022	0.688	0.0368	1
PC aa C38:5	0.355	0.172	0.017	0.693	0.0398	1
PC aa C36:1	0.355	0.173	0.016	0.694	0.0399	1
lysoPC a C20:4	-0.323	0.159	-0.635	-0.01	0.0429	1
PC ae C32:1	0.347	0.173	0.008	0.686	0.045	1
PC ae C40:1	0.327	0.164	0.005	0.648	0.0464	1
PC aa C40:6	0.319	0.163	0	0.638	0.05	1
PC ae C42:3	-0.335	0.174	-0.676	0.005	0.0538	1
C7-DC	-0.343	0.178	-0.691	0.006	0.054	1
H1	0.527	0.279	-0.02	1.074	0.0588	1
Lys	0.28	0.151	-0.017	0.577	0.0645	1
PC ae C38:1	0.266	0.151	-0.03	0.563	0.0784	1
Cit	-0.28	0.166	-0.606	0.046	0.0923	1
Asp	0.25	0.149	-0.043	0.543	0.0938	1
PC aa C36:2	0.275	0.165	-0.049	0.599	0.0957	1
PC ae C36:3	0.284	0.172	-0.054	0.622	0.099	1
C16	0.28	0.172	-0.057	0.617	0.103	1
SM (OH) C14:1	0.281	0.173	-0.059	0.622	0.105	1
C12:1	0.282	0.177	-0.066	0.63	0.112	1
PC ae C40:4	-0.229	0.161	-0.545	0.087	0.154	1
Ala	0.224	0.158	-0.087	0.535	0.158	1
C9	-0.226	0.161	-0.543	0.091	0.163	1
Met SO	0.223	0.159	-0.09	0.535	0.163	1
ADMA	0.216	0.156	-0.09	0.522	0.167	1
SM (OH) C24:1	0.22	0.162	-0.098	0.539	0.174	1
C10	-0.219	0.163	-0.538	0.1	0.178	1
SM C16:0	0.219	0.164	-0.102	0.54	0.18	1
C12	-0.226	0.17	-0.56	0.108	0.184	1
PC ae C40.6	-0.227	0.171	-0.564	0.109	0.186	1
Ser	-0.192	0.146	-0.479	0.096	0.191	1
PC ae C44:3	-0.209	0.161	-0.525	0.106	0.193	1
PC aa C36:6	0.221	0.17	-0.112	0.554	0.194	1
Creatinine	0.245	0.189	-0.126	0.616	0.195	1
Gln	-0.196	0.155	-0.5	0.109	0.207	1
PC aa C34:3	0.218	0.175	-0.127	0.562	0.215	1
PC ae C42:4	-0.209	0.168	-0.54	0.122	0.215	1
C18:2	0.203	0.167	-0.124	0.531	0.223	1
PC ae C40:2	0.212	0.175	-0.131	0.554	0.225	1
PC ae C38:3	0.201	0.168	-0.129	0.531	0.232	1
C4:1	-0.201	0.175	-0.544	0.142	0.25	1
PC aa C42:1	-0.189	0.164	-0.512	0.134	0.251	1
PC aa C42:2	-0.19	0.165	-0.515	0.134	0.251	1
PC aa C38:1	0.179	0.158	-0.13	0.489	0.256	1
SM (OH) C16:1	0.193	0.171	-0.143	0.529	0.26	1
Taurine	-0.18	0.161	-0.495	0.136	0.265	1
PC ae C44:5	0.175	0.16	-0.14	0.49	0.276	1
C3-DC (C4-OH)	0.175	0.161	-0.141	0.491	0.277	1
PC ae C36:0	-0.18	0.17	-0.514	0.155	0.291	1
C10:1	0.175	0.172	-0.163	0.514	0.309	1
C14	-0.17	0.178	-0.52	0.18	0.342	1
PC aa C40:2	0.15	0.159	-0.162	0.463	0.346	1
PC aa C34:1	0.153	0.18	-0.2	0.505	0.395	1
PC ae C40:3	-0.129	0.161	-0.445	0.188	0.426	1
Spermidine	0.13	0.167	-0.197	0.457	0.436	1
PC ae C34:0	-0.133	0.171	-0.468	0.203	0.438	1
PC aa C32:2	0.135	0.175	-0.209	0.479	0.441	1
PC aa C38:0	0.122	0.16	-0.192	0.435	0.447	1
PC aa C32:0	0.124	0.164	-0.197	0.445	0.449	1
C2	0.125	0.168	-0.205	0.456	0.457	1
His	-0.11	0.155	-0.414	0.194	0.478	1
SDMA	0.118	0.167	-0.209	0.445	0.479	1
PC aa C42:6	-0.117	0.165	-0.442	0.208	0.481	1
C16:1-OH	0.11	0.161	-0.206	0.426	0.496	1
PC aa C34:2	0.112	0.166	-0.214	0.438	0.501	1
PC ae C30:0	-0.113	0.169	-0.444	0.218	0.503	1
C14:2	-0.114	0.172	-0.45	0.223	0.507	1
PC ae C42:2	-0.111	0.169	-0.443	0.222	0.513	1
C8	-0.107	0.165	-0.43	0.216	0.516	1
PC ae C38:0	0.111	0.173	-0.23	0.451	0.524	1
lysoPC a C16:1	0.101	0.161	-0.215	0.418	0.53	1
C16:2	-0.104	0.175	-0.448	0.24	0.553	1
PC aa C38:6	-0.088	0.16	-0.401	0.226	0.583	1
PC ae C34:3	0.101	0.19	-0.271	0.474	0.593	1
Met	0.085	0.163	-0.235	0.405	0.602	1
PC ae C34:2	0.089	0.177	-0.259	0.436	0.615	1
lysoPC a C20:3	0.069	0.16	-0.244	0.382	0.667	1
PC ae C42:1	0.071	0.166	-0.256	0.397	0.671	1
Ac-Orn	-0.056	0.149	-0.348	0.236	0.706	1
C14:1	0.064	0.173	-0.275	0.403	0.712	1
PC aa C42:5	-0.055	0.161	-0.371	0.261	0.733	1
PC ae C34:1	-0.059	0.173	-0.399	0.282	0.735	1
total DMA	-0.058	0.17	-0.392	0.276	0.735	1
C14:1-OH	-0.057	0.178	-0.406	0.293	0.751	1
Arg	0.041	0.149	-0.252	0.335	0.782	1
Thr	-0.036	0.14	-0.312	0.239	0.797	1
C14:2-OH	-0.035	0.161	-0.351	0.281	0.828	1
PC aa C42:4	-0.028	0.156	-0.334	0.278	0.858	1
PC ae C44:6	0.028	0.167	-0.3	0.355	0.868	1
PC ae C38:4	0.025	0.157	-0.284	0.334	0.874	1
PC aa C30:0	0.023	0.164	-0.299	0.344	0.891	1
PC ae C42:5	-0.018	0.161	-0.334	0.298	0.911	1
PC aa C42:0	-0.006	0.164	-0.328	0.316	0.971	1
PC ae C44:4	-0.003	0.166	-0.329	0.323	0.987	1

[truncated: 5 more sheets: Table S11, Table S12, Table S13, Table S14, Table S15]
